# Supplementary material for: Using Graph Components Derived from an Associative Concept Dictionary to Predict fMRI Neural Activation Patterns that Represent the Meaning of Nouns
Source: PLoS One. 2015 Apr 30;10(4):e0125725. doi: 10.1371/journal.pone.0125725 (PMC4482269; doi:10.1371/journal.pone.0125725)
Supplement: S1 Table — This file should be used with the name “Information on MiF-PCs through the top two PC scores and the top twenty PC loadings.csv”. (CSV) [file pone.0125725.s007.csv]

MiF-PC	MiF-PC1	MiF-PC2	MiF-PC3	MiF-PC4	MiF-PC5	MiF-PC6	MiF-PC7	MiF-PC8	MiF-PC9	MiF-PC10	MiF-PC11	MiF-PC12	MiF-PC13	MiF-PC14	MiF-PC15	MiF-PC16	MiF-PC17	MiF-PC18	MiF-PC19	MiF-PC20	MiF-PC21	MiF-PC22	MiF-PC23	MiF-PC24	MiF-PC25	MiF-PC26	MiF-PC27	MiF-PC28	MiF-PC29	MiF-PC30	MiF-PC31	MiF-PC32	MiF-PC33	MiF-PC34	MiF-PC35	MiF-PC36	MiF-PC37	MiF-PC38	MiF-PC39	MiF-PC40	MiF-PC41	MiF-PC42	MiF-PC43	MiF-PC44	MiF-PC45	MiF-PC46	MiF-PC47	MiF-PC48	MiF-PC49
PC score1	train	car	bed	window	dog	fly	coat	car	train	leg	house	table	bell	knife	dog	corn	table	hand	knife	coat	door	bottle	church	arm	chimney	church	pants	pants	cat	cat	saw	saw	bottle	butterfly	horse	arm	bell	key	bell	spoon	pliers	chair	pliers	bicycle	skirt	refrigerator	lettuce	beetle	arch
PC score2	car	horse	hand	door	house	house	dress	corn	bear	glass	eye	knife	dog	horse	pants	bear	bear	corn	window	church	corn	church	corn	knife	truck	spoon	chimney	ant	shirt	truck	horse	ant	spoon	bottle	butterfly	key	door	arm	table	butterfly	cup	cup	bell	celery	cup	celery	bee	lettuce	apartment
PC loading 1	RAIL	TOY	HARD	OPEN	DOMESTIC	HIGH	CLOTHING	MACHINE	COMPARTMENT	BROKEN	FOOD	KITCHEN	RING	KILLER	BOTTOM	PLASTER	STOOL	CAP	METAL	HAT	BARNS	INK	TAPESTRY	JOINT	FIREPLACE	SALE	DOWN	DOWN	STRETCH	EYES	HACKS	EYES	PILL	SUMMER	WAGGON	DRILL	BAR	HOLE	FOUNDRY	FULL	STRONG	LIFT	PULL	TWO	SHORT	FREEZE	FRESH	CRAWL	BRIDGE
PC loading 2	TRAVEL	WHINE	SLEEVE	PICTURE	SHIT	DIRT	LINING	MACHINES	SLOW	BREAK	PATCH	LAMP	DATE	METAL	DRAW	POP	ROUND	BAG	WOUND	OF	PUSH	PEN	MARRY	FORE	SOOT	HALL	TIGHTS	BRA	COOL	BASKET	CIRCULAR	HEARD	PERFUME	NET	WAGON	SORE	CREAK	PIANO	SOUND	CORNFLAKES	PINCH	CARPET	PINCH	PEDLAR	PINK	COLDER	RABBITS	GROUP	BUILDING
PC loading 3	OMNIBUS	ANIMAL	FINGER	BUILDINGS	FLUFFY	LORD	SUIT	ROAD	TRACT	BREAKS	GARDEN	WRITING	DIVING	PLOUGH	BOY	POPS	LEGGED	SHOPPING BAG	GRINDER	PURPLE	HATCH	EMPTY	KNEEL	BANDAGE	SWEEP	TAPESTRY	SEX	BREATH	RAT	CREAM	SEA	WATCHED	MEDICINE	PAPILLA	VOICE	RINGWORM	PUSHER	NOTE	TONE	MOON	BENDER	SEAT	PINCER	CLIP	WOMAN	SNOW	SANDWICH	BLACK	ENEMY
PC loading 4	ENGINE	CARRIAGE	SEX	BOX	PAW	AWAY	SERGE	GEAR	TICKET	OINTMENT	HOUSEWIFE	DRAWER	WARNING	CROP	SEX	FLOUR	TENNIS	WAVE	CARVE	CLOAK	FLOOR	TOP	PRIEST	FRACTURE	SWEEPER	GOD	UNDER	UNDER	PREDATOR	SLEEK	HER	HER	DRUG	INK	FAVOURITE	BREAKFAST	SOUND	TWENTY-ONE	DIVER	LEGS	PINCER	CHOCOLATE	BENDER	BRAKE	WAIST	ICE	SALARY	MUSIC	CIRCLE
PC loading 5	BUS	WAGON	LINING	SMASH	TREE	PARLOUR	BLOUSE	MAGAZINE	RAILS	DRINK	TREE	PIN	CLOCK	OATS	TIGHTS	BINDER	WRITING	EXCHANGE	CUTTING	WARM	STAGE	LOTION	SALE	BRACELET	FLUE	BIBLE	BREATH	SEX	BASKET	RAT	MET	CIRCULAR	STOPPED	BEAUTY	GREY	DIARY	SEAT	TYPIST	ALARM	PUDDING	HOLD	TOFFEE	GRIP	BIKE	JACKET	OTTER	TOMATOES	DRIVE	MARBLES
PC loading 6	TOOT	RUN	SLAVE	BRUSH	THE	CRANE	PLEAT	NIPPY	THOUGHT	FEET	TREES	ROUND	BAR	GRINDER	BLUEBELL	LONG GRASS	CHART	SQUEEZE	INSTRUMENT	OVER	SIDE	JAR	BIBLE	LEVER	INDUSTRY	PRIEST	JEANS	GIRLS	SLEEK	COOL	WATCHED	MET	TOPS	FLOWER	SMITH	NOTE	OFF	CHUCK	HELL	DESERT	PULL	FOOTBALL	CRAB	RIDE	PELMET	HOTTER	CRISP	INSECTS	MARBLE
PC loading 7	FAST	TRACKS	FEET	BRICK	BONE	FLAP	SWEATER	CORD	PORTER	FRACTURE	WOODEN	LEGGED	LEAD	INSTRUMENT	BROKEN	GATHERED	LAMP	PRICK	STEEL	CLEANED	THROUGH	PERFUME	ORGAN	BODY	POT	MARRY	BRA	JEANS	BURGLAR	PREDATOR	YOU	YOU	WARMER	FLOWERS	AQUILINE	HOLE	FOUNDRY	LOCKET	TOWER	FEED	GRIP	BRIM	HOLD	VALVE	GIRL	WEATHER	RADISH	BUG	WAY
PC loading 8	MODEL	HORSES	BODY	KEYS	HOT	BIRDS	SLEEVE	TEST	MAIL	BANDAGE	VEG	PLATE	RINGS	STEEL	TOOLS	SCYTHE	SALT	SHAKE	FORCEPS	ROBES	FRONT	CONTAINER	SCEPTRE	JOINTS	PICK-UP	SCEPTRE	GIRLS	KHAKI	VEST	STRETCH	HEARD	HACKS	PARTY	PILL	NET	CHAIRS	TONE	DIARY	BLUE	SILVERY	WIRE	BUTTER	STRONG	PUMP	SLIP	WINTER	LEAF	OFF	BACK
PC loading 9	TRANSPORT	STALL	REACH	LIGHT	ANIMALS	AIRCRAFT	COTTON	MAP	WHISTLE	FORE	FEET	CHART	TOWER	CUTTING	STRING	CHAFF	PIN	TOWEL	SURGERY	ENAMEL	LOCKED	MEDICINE	GOD	SLING	ARTICULATION	KNEEL	KHAKI	CREASE	SHORTS	MOUSE	VISITED	WORKER	TOP	WORM	FENCE	TYPIST	DIVER	DRILL	NOISE	BEAUTY	NAILS	STOOL	NAILS	CHAIN	JUMPER	COLD	CAULIFLOWER	SPIDER	AMERICA
PC loading 10	MOVING	TAIL	WRIST	SQUARE	BONES	PLANES	JACKET	BELT	RAILWAY	BODY	CHINESE	WAITER	COWHERD	FORCEPS	GIRLS	GRAIN	WAITER	WOVEN	OUTLINE	BADGE	LOCK	STOPPED	HALL	STRENGTH	DUMP	ORGAN	STRIPE	TIGHTS	TIES	PICK-UP	CUT	INSECT	NECK	TOPS	BASKET	BAND	HELL	KEEPER	BAR	SUGAR	TOOLS	ELECTRIC	TONGS	WHEELS	CREASE	THAN	SALAD	CAULIFLOWER	PENTHOUSE
PC loading 11	COACH	WAGGON	JOINT	THRESHOLD	BULLDOZER	BUMBLE-BEE	ROBES	RUSSIA	ENGINEER	JOINT	PEPPER	TENNIS	PHONE	SHARP	BITE	GATHER	BOOK	FINGERS	SHARP	LABEL	INTO	WRITE	SERVICE	HAIRY	HEAVY	LEAD	TROUSERS	INSECT	STIFF	HEAVY	SIGHT	SIGHT	SAUCE	MEDICINE	PAPILLA	PICK UP	SIDE	ESCAPE	SNOW	FED	NAIL	PIANO	WIRE	REPAIR	FULL	UGH	GREEN	LEAF	BISHOP
PC loading 12	STATION	LICENCE	WITHERED	SHOP	DIRTY	AEROPLANE	CLOTH	SPORTS	CATCH	NECK	SMELL	BOTTOM	ALARM	FIGHT	SUCK	FIELDS	FOLDING	OIL	BREAD	PAINT	OPEN	TOPS	LEAD	BROKEN	SMOKE	SERVICE	WHITE	LEGS	MOUSE	ARMY	FISH	BUSY	INK	DRUG	BEAUTY	TWENTY-ONE	TOWER	MASTER	PIN	NUMBER	TONGS	LOUNGE	TOOLS	GRIPS	LEGS	VEGETABLES	SNOW	OUTLINE	VAULT
PC loading 13	CARRIAGE	HUNTER	BANDAGE	SMASHED	NIP	MAY	WAIST	OIL	POINTS	FLOAT	GRASS	BOOK	TONE	CARVE	JAR	MEAL	BOARD	GRAIN	PUTTY	SUIT	KEYS	BEER	MARRIAGE	BAND	GOODS	MARRIAGE	FANCY	STRIPE	CHECK	DUMP	RADISH	CUT	LABEL	STOPPED	FLOWERS	BROWN	NOISE	BAND	HOTTER	PINK	DOORWAY	GOLD	NAIL	PEDAL	BLOUSE	NASTY	TREES	SALARY	FLAT
PC loading 14	TRACKS	POLICE	FORE	CRACKED	ANIMAL	PLANE	COLOUR	SPITFIRE	STEAM	BARE	BANDAGE	MAT	HELL	SURGERY	CONTAINER	OIL	DINER	SCYTHE	KILLER	PEG	DOORWAY	FACTORY	GATHER	WOUND	ARMY	ROBES	BRUSH	FANCY	WHITE	ARTICULATION	SQUARE	MAN	SUCK	LABEL	RAT	HAIRY	FANCY	STRENGTH	LEGGED	ROUND	STRING	FANCY	STRING	UGH	SERGE	VEGETABLE	A	RABBITS	BLOCK
PC loading 15	FREIGHT	GREY	UP	TRANSPARENT	SPOT	SEDGE	WARM	CHINESE	LINES	WINE	CLUB	SALT	LOCKED	WOUND	BEER	CHILDREN	ROOM	POCKET	STEAK	COVER	OIL	PILL	HELP	CARVE	WHEELS	HELP	STRETCH	LOVE	SWEAT	GOODS	AQUILINE	VISITED	BURGLAR	PERFUME	COOL	PAD	FLOOR	HAIRY	CHART	NET	WAY	COFFEE	DRAW	WHEEL	SLAVE	SMELL	QUEEN	GREEN	LUXURY
PC loading 16	ENGINEER	BUS	CUFF	RING	MOUSE	SCHOOL	PURPLE	STREET	FREIGHT	BREAKING	FRACTURE	STOOL	LOCK	FIELD	FIRE	CROP	CHAIRS	LETTERS	JACK	WARMTH	GATHER	DRUG	SCYTHE	SURGERY	PICK UP	WOODEN	ALARM	BUSY	STARCH	HER	CHARGE	SEA	LOTION	MOTH	PREDATOR	DATE	SPIDER	SLING	WAITER	CHAIRS	COFFEE	UNCOMFORTABLE	DRILL	VEGETABLES	PLEAT	HUM	POLLEN	FRESH	PLACE
PC loading 17	RAILWAY	RAILROAD	GIRLS	DRAW	BISCUIT	SWALLOW	CLOAK	ROOF	LATE	CONTAINER	PLASTER	FORK	SLAVE	HACKS	NIP	OATS	DRAWER	POPS	FORK	LEATHER	POPS	CHARGE	MEAL	CUTTING	HOUSES	SILVER	FUME	LOCKED	MENDING	VAN	LOCKED	SMALL	MILK	LARVA	STRETCH	CHUCK	STRIPE	TWIST	COLD	SUMMER	MARBLE	STRIPE	STOOL	VEGETABLE	CLOTHING	POLLEN	SPELLING	INSECT	STORE
PC loading 18	TRACT	WHIP	FRACTURE	CURTAIN	SAUSAGE	CHARTER	CLEANED	REPAIR	STATION	DRINKER	JOINT	DINER	COLLAR	BLACKSMITH	DRILL	MILL	BREAKFAST	POP	LINE	CLOTH	POP	MILK	GATHERED	GRINDER	FACTORY	TEA	SEAT	DRAWER	BUTTON	CIRCULAR	LOCK	ITCH	SUGAR	FLUTTER	SLEEK	BOARD	STAGE	SPIDER	TENNIS	WOMAN	BRIDGE	TWENTY-ONE	BARE	ON	BRIM	A	STING	SANDWICH	FLATS
PC loading 19	MAIL	BROWN	TIGHTS	LADDER	RINGWORM	BAT	HAT	NEW	ROBBER	BUTTER	FORE	ON	HELP	BREAD	BONES	PLOUGH	SIT	BINDER	LADDER	LEAD	CHAFF	WARMER	FIELDS	STEEL	FUNNEL	MAN	HELL	LOCK	STUFFED	WELL	FAVOURITE	LIKE	FED	WING	SUMMER	HORN	LIFT	JOINTS	DRIPPING	SHORT	ON	CREAK	FEET	SMELL	TOFFEE	SPELLING	HUM	PLANT	DIVER
PC loading 20	POINTS	OMNIBUS	CLOTHING	DRILL	SOFT	WALL	KHAKI	PUMP	GHOST	STOCKINGS	BARE	KILLER	NOISE	FENCE	DIRTY	GREAT	CLOTH	LONG GRASS	CURTAIN	POCKET	FIELDS	WHIP	FLOUR	NECK	ROOFS	BOWL	SMOKE	WORKER	IRONING	BAT	WAGGON	MILL	STRAP	CATERPILLARS	STRAP	SALAD	ALARM	LEVER	ROUND	PAPILLA	BUILDING	FISH	SCRATCH	VEG	FOOTBALL	HOUSEWIFE	HONEY	CRISP	FOUNDRY
[truncated: 10 more columns]
