# Supplementary material for: Using Graph Components Derived from an Associative Concept Dictionary to Predict fMRI Neural Activation Patterns that Represent the Meaning of Nouns
Source: PLoS One. 2015 Apr 30;10(4):e0125725. doi: 10.1371/journal.pone.0125725 (PMC4482269; doi:10.1371/journal.pone.0125725)
Supplement: S2 Table — This file should be used with the name “Participant-wise number of feature-voxels mediated by each MiF-PC.csv”. (CSV) [file pone.0125725.s008.csv]

MiF-PC(number)	P1	P2	P3	P4	P5	P6	P7	P8	P9	TOTAL
1	52	5	52	37	38	0	9	10	1	204
2	1	0	1	3	10	0	3	14	6	38
3	161	0	1	28	1	3	16	0	3	213
4	11	9	31	8	7	0	14	6	4	90
5	0	1	0	0	0	0	104	19	0	124
6	19	0	4	2	0	1	0	5	2	33
7	7	0	9	5	0	0	5	5	3	34
8	0	0	0	3	3	69	1	0	2	78
9	0	0	0	0	0	0	0	0	2	2
10	1	0	0	0	17	0	0	0	5	23
11	0	0	0	3	0	0	0	45	1	49
12	0	0	1	1	0	0	0	0	1	3
13	10	0	10	4	35	0	0	2	0	61
14	8	0	7	0	0	1	2	6	1	25
15	0	0	0	0	0	0	0	0	0	0
16	0	0	1	0	0	0	1	0	0	2
17	48	2	9	6	0	0	0	2	3	70
18	0	3	0	4	16	0	2	0	0	25
19	0	0	8	0	0	182	0	0	0	190
20	0	1	0	6	0	0	0	1	0	8
21	0	2	0	1	0	4	0	0	0	7
22	3	1	1	0	1	0	1	5	0	12
23	0	0	0	0	0	0	17	0	0	17
24	0	1	1	0	2	0	0	5	1	10
25	1	0	2	0	0	0	9	1	0	13
26	0	0	0	7	1	0	0	0	5	13
27	0	2	0	0	0	0	2	0	1	5
28	0	0	0	0	0	0	0	3	2	5
29	0	0	0	0	0	0	0	3	4	7
30	0	1	1	0	0	0	0	0	0	2
31	0	0	1	0	0	0	1	1	4	7
32	0	9	0	0	0	0	0	0	0	9
33	0	0	0	1	0	0	0	0	0	1
34	0	0	1	0	1	0	1	5	0	8
35	0	1	0	0	3	0	0	0	1	5
36	0	10	2	0	0	0	0	9	3	24
37	0	0	0	2	0	0	0	0	0	2
38	0	2	0	0	0	3	0	0	1	6
39	0	7	1	0	1	0	0	1	1	11
40	0	0	0	3	1	0	0	1	0	5
41	8	0	1	0	0	0	0	1	0	10
42	0	0	0	0	0	0	0	0	0	0
43	0	0	0	0	3	0	0	2	1	6
44	9	10	0	2	0	0	1	9	10	41
45	0	1	0	0	2	0	1	0	0	4
46	0	12	1	0	0	0	0	0	48	61
47	1	2	0	0	0	0	0	17	1	21
48	0	2	1	0	0	0	0	0	2	5
49	0	18	0	0	0	0	7	0	9	34
50	0	0	0	5	0	1	0	0	0	6
51	0	0	0	0	0	0	2	0	3	5
52	0	1	0	1	0	0	0	1	0	3
53	0	1	0	1	5	0	1	2	6	16
54	1	0	0	0	0	0	0	0	0	1
55	0	0	2	0	1	0	0	0	1	4
56	0	0	0	0	10	0	1	2	2	15
57	0	1	1	10	0	0	2	1	0	15
58	0	0	0	0	4	0	32	0	0	36
59	7	8	3	3	0	0	0	1	1	23
TOTAL	348	113	153	146	162	264	235	185	141
