# Supplementary material for: Using Graph Components Derived from an Associative Concept Dictionary to Predict fMRI Neural Activation Patterns that Represent the Meaning of Nouns
Source: PLoS One. 2015 Apr 30;10(4):e0125725. doi: 10.1371/journal.pone.0125725 (PMC4482269; doi:10.1371/journal.pone.0125725)
Supplement: S3 Table — This file should be used with the name “Abbreviations for AAL.csv”. (CSV) [file pone.0125725.s009.csv]

AR	Angular_R
CaL	Calcarine_L
CaL	Calcarine_R
CauL	Caudate_L
C45L	Cerebelum_4_5_L
C45R	Cerebelum_4_5_R
C6L	Cerebelum_6_L
C6R	Cerebelum_6_R
CC2L	Cerebelum_Crus2_L
CuR	Cuneus_R
FITL	Frontal_Inf_Tri_L
FML	Frontal_Mid_L
FSL	Frontal_Sup_L
FSML	Frontal_Sup_Medial_L
FL	Fusiform_L
FR	Fusiform_R
LL	Lingual_L
LR	Lingual_R
Nl	Not_labelled
OIL	Occipital_Inf_L
OML	Occipital_Mid_L
OMR	Occipital_Mid_R
OSL	Occipital_Sup_L
OSR	Occipital_Sup_R
PIL	Parietal_Inf_L
PIR	Parietal_Inf_R
PSR	Parietal_Sup_R
PoceL	Postcentral_L
PrceL	Precentral_L
PrceR	Precentral_R
PcuL	Precuneus_L
PcuR	Precuneus_R
SMAR	Supp_Motor_Area_R
TIL	Temporal_Inf_L
TIR	Temporal_Inf_R
TSL	Temporal_Sup_L
