# Supplementary material for: Using Graph Components Derived from an Associative Concept Dictionary to Predict fMRI Neural Activation Patterns that Represent the Meaning of Nouns
Source: PLoS One. 2015 Apr 30;10(4):e0125725. doi: 10.1371/journal.pone.0125725 (PMC4482269; doi:10.1371/journal.pone.0125725)
Supplement: S1 Dataset — This file should be used with the name “adjacencyMatrix.mtx”. Subgraph extracted from EAT for connecting the 60 fMRI stimulus nouns used by Mitchell et al. [26]. (MTX) [file pone.0125725.s010.mtx]

%%MatrixMarket matrix coordinate integer symmetric
%Created by Wolfram Mathematica 8.0 : www.wolfram.com
2768 2768 10006
42 17 1
42 24 1
42 29 1
42 38 1
46 2 1
54 52 1
58 54 1
60 42 1
74 43 1
74 44 1
74 45 1
75 74 1
77 26 1
81 63 1
91 52 1
93 87 1
97 52 1
104 30 1
105 30 1
108 30 1
110 74 1
110 109 1
111 110 1
113 76 1
116 68 1
129 64 1
130 74 1
131 74 1
133 116 1
138 32 1
139 133 1
144 127 1
147 128 1
149 134 1
153 49 1
153 76 1
153 138 1
156 73 1
156 83 1
156 154 1
157 49 1
158 9 1
158 22 1
158 65 1
158 104 1
158 105 1
158 108 1
160 158 1
161 158 1
162 158 1
163 2 1
163 52 1
165 22 1
165 132 1
165 138 1
166 132 1
167 52 1
167 155 1
169 116 1
170 156 1
171 30 1
171 132 1
172 23 1
175 11 1
178 158 1
179 158 1
180 158 1
184 170 1
188 185 1
190 142 1
194 153 1
195 49 1
195 105 1
195 144 1
200 68 1
204 165 1
207 17 1
207 29 1
207 36 1
207 120 1
207 167 1
207 184 1
208 207 1
209 207 1
212 77 1
213 145 1
213 158 1
216 207 1
219 207 1
221 60 1
223 77 1
225 172 1
225 217 1
226 23 1
227 26 1
227 67 1
227 92 1
227 114 1
227 171 1
227 188 1
227 207 1
228 227 1
230 158 1
230 207 1
231 158 1
231 207 1
232 129 1
232 178 1
233 55 1
233 74 1
234 164 1
239 116 1
240 85 1
241 163 1
242 2 1
242 15 1
242 83 1
242 116 1
242 184 1
242 189 1
242 191 1
243 207 1
244 132 1
247 11 1
247 113 1
247 152 1
247 165 1
247 244 1
250 116 1
250 127 1
250 158 1
252 242 1
254 36 1
254 127 1
255 127 1
256 127 1
256 128 1
257 122 1
257 130 1
261 2 1
261 188 1
265 74 1
266 174 1
267 218 1
268 185 1
269 23 1
275 143 1
275 230 1
276 106 1
276 141 1
276 239 1
276 240 1
276 247 1
280 158 1
285 23 1
285 89 1
286 158 1
286 275 1
290 144 1
293 13 1
293 68 1
298 42 1
299 240 1
300 51 1
300 74 1
300 239 1
300 240 1
300 247 1
300 276 1
300 277 1
300 282 1
300 283 1
303 32 1
303 74 1
303 153 1
303 165 1
303 207 1
303 227 1
303 275 1
305 207 1
305 227 1
308 225 1
309 225 1
310 195 1
310 227 1
311 42 1
311 49 1
311 190 1
312 153 1
312 158 1
312 167 1
313 158 1
314 233 1
315 68 1
315 221 1
315 222 1
315 290 1
316 69 1
316 73 1
319 77 1
320 315 1
321 128 1
322 128 1
327 129 1
328 312 1
329 195 1
330 116 1
332 30 1
332 281 1
334 34 1
335 34 1
336 52 1
336 157 1
336 163 1
336 233 1
336 261 1
338 286 1
339 338 1
340 52 1
340 156 1
341 224 1
344 101 1
345 163 1
345 323 1
347 37 1
347 234 1
347 340 1
348 340 1
352 76 1
353 77 1
354 49 1
354 195 1
356 195 1
357 49 1
357 116 1
358 158 1
359 77 1
360 171 1
364 127 1
364 128 1
367 207 1
369 8 1
369 21 1
369 81 1
369 101 1
369 103 1
369 111 1
369 117 1
369 119 1
369 148 1
369 167 1
369 174 1
369 185 1
369 188 1
369 238 1
369 268 1
369 269 1
369 279 1
369 306 1
369 324 1
369 325 1
369 335 1
369 349 1
369 351 1
370 293 1
371 257 1
371 303 1
372 369 1
376 175 1
377 112 1
378 369 1
379 116 1
380 129 1
381 106 1
381 122 1
381 124 1
381 153 1
384 164 1
387 257 1
387 295 1
390 158 1
391 36 1
391 38 1
391 49 1
391 50 1
391 57 1
391 143 1
391 144 1
391 202 1
391 207 1
391 246 1
391 273 1
391 310 1
391 320 1
391 332 1
392 127 1
392 381 1
393 312 1
393 320 1
393 340 1
393 347 1
394 313 1
394 340 1
394 347 1
396 207 1
398 347 1
399 183 1
404 42 1
405 280 1
407 195 1
408 127 1
408 151 1
408 185 1
409 56 1
409 74 1
409 116 1
409 160 1
409 175 1
409 363 1
409 365 1
409 377 1
409 390 1
410 409 1
411 74 1
417 171 1
418 416 1
419 369 1
420 127 1
422 10 1
422 25 1
422 232 1
423 391 1
424 190 1
424 242 1
425 176 1
425 198 1
425 199 1
425 338 1
425 398 1
427 257 1
428 303 1
431 195 1
432 136 1
432 153 1
432 197 1
435 259 1
437 343 1
440 175 1
440 437 1
441 303 1
441 342 1
444 109 1
447 109 1
450 369 1
451 340 1
452 106 1
452 177 1
452 221 1
452 431 1
453 3 1
453 31 1
453 39 1
453 53 1
453 68 1
453 69 1
453 70 1
453 73 1
453 89 1
453 90 1
453 94 1
453 99 1
453 112 1
453 150 1
453 154 1
453 171 1
453 173 1
453 184 1
453 200 1
453 292 1
453 361 1
453 362 1
453 364 1
453 395 1
453 406 1
453 420 1
453 442 1
453 443 1
453 448 1
453 449 1
454 64 1
454 66 1
454 138 1
455 68 1
455 78 1
455 111 1
456 335 1
457 455 1
462 49 1
462 391 1
464 463 1
468 23 1
469 23 1
469 227 1
471 453 1
472 207 1
472 453 1
473 84 1
478 131 1
479 408 1
480 185 1
480 230 1
482 207 1
483 108 1
483 162 1
483 171 1
484 68 1
487 366 1
488 158 1
488 341 1
488 463 1
489 84 1
492 369 1
493 369 1
495 207 1
497 149 1
498 76 1
498 119 1
498 157 1
498 216 1
498 341 1
498 342 1
498 357 1
498 367 1
498 464 1
498 482 1
498 487 1
498 488 1
498 489 1
500 247 1
501 132 1
503 207 1
503 312 1
503 340 1
504 162 1
504 207 1
504 280 1
504 358 1
504 423 1
505 158 1
505 233 1
505 257 1
506 247 1
507 145 1
507 161 1
507 205 1
507 223 1
507 225 1
507 236 1
507 401 1
507 420 1
507 482 1
508 475 1
509 507 1
510 315 1
511 471 1
511 472 1
511 473 1
512 453 1
513 257 1
513 453 1
514 128 1
514 369 1
515 77 1
516 207 1
517 119 1
517 132 1
517 207 1
517 218 1
517 219 1
517 227 1
517 303 1
518 207 1
518 227 1
519 207 1
521 116 1
522 158 1
522 409 1
522 507 1
523 158 1
523 409 1
524 158 1
524 409 1
525 158 1
525 409 1
526 242 1
527 116 1
528 77 1
529 77 1
530 435 1
530 453 1
533 435 1
535 257 1
538 453 1
539 257 1
539 453 1
540 221 1
540 369 1
541 453 1
547 381 1
548 247 1
548 257 1
549 391 1
550 257 1
550 341 1
551 207 1
551 484 1
553 242 1
555 391 1
555 433 1
555 468 1
555 507 1
556 391 1
557 369 1
557 532 1
558 247 1
559 136 1
559 191 1
559 405 1
559 407 1
559 499 1
560 499 1
562 257 1
562 405 1
564 559 1
564 563 1
566 158 1
566 409 1
567 158 1
567 409 1
569 158 1
569 195 1
569 409 1
570 158 1
570 409 1
570 411 1
571 473 1
573 132 1
574 42 1
576 158 1
578 158 1
578 242 1
578 498 1
580 158 1
581 49 1
581 139 1
581 164 1
581 172 1
581 202 1
581 303 1
581 311 1
581 319 1
581 321 1
581 339 1
581 355 1
581 397 1
581 429 1
581 549 1
582 42 1
583 49 1
583 171 1
583 319 1
583 581 1
583 582 1
584 409 1
585 462 1
587 300 1
589 315 1
590 277 1
590 283 1
590 369 1
591 167 1
591 393 1
591 585 1
593 52 1
594 167 1
597 409 1
598 119 1
598 338 1
598 391 1
598 425 1
598 441 1
598 504 1
598 581 1
601 315 1
602 49 1
602 50 1
602 52 1
602 524 1
603 453 1
604 127 1
604 128 1
605 116 1
606 122 1
606 275 1
606 438 1
607 559 1
608 74 1
609 332 1
610 559 1
611 453 1
613 336 1
616 195 1
616 196 1
617 196 1
618 391 1
618 417 1
618 453 1
619 227 1
621 257 1
622 257 1
623 153 1
623 485 1
624 153 1
626 152 1
626 254 1
626 276 1
626 277 1
626 282 1
626 283 1
626 297 1
626 338 1
626 414 1
626 415 1
626 435 1
626 441 1
626 454 1
626 502 1
626 504 1
626 587 1
626 615 1
627 133 1
627 350 1
627 371 1
627 461 1
627 486 1
627 626 1
628 453 1
628 511 1
629 158 1
631 578 1
632 455 1
633 23 1
633 158 1
633 409 1
634 196 1
634 598 1
635 43 1
635 44 1
635 57 1
635 109 1
635 131 1
635 223 1
635 283 1
635 305 1
635 468 1
635 480 1
635 487 1
635 610 1
637 103 1
638 283 1
640 324 1
642 487 1
643 77 1
646 338 1
646 581 1
647 171 1
647 408 1
647 581 1
647 626 1
648 276 1
648 300 1
648 369 1
649 507 1
650 127 1
650 130 1
650 135 1
650 251 1
651 153 1
652 49 1
653 650 1
655 68 1
657 369 1
659 453 1
661 409 1
668 171 1
669 409 1
669 478 1
670 409 1
671 409 1
672 409 1
673 315 1
674 139 1
674 357 1
676 10 1
676 242 1
676 331 1
676 409 1
676 473 1
676 546 1
676 573 1
678 106 1
683 242 1
683 646 1
683 653 1
683 654 1
687 207 1
688 369 1
689 171 1
690 650 1
692 230 1
692 676 1
693 463 1
693 467 1
694 87 1
694 207 1
694 242 1
694 463 1
694 468 1
695 25 1
696 268 1
697 77 1
698 158 1
699 158 1
700 268 1
701 74 1
701 276 1
704 369 1
704 452 1
705 158 1
705 409 1
706 171 1
706 195 1
706 699 1
707 171 1
707 230 1
708 77 1
711 546 1
712 19 1
712 33 1
712 49 1
712 50 1
712 57 1
712 93 1
712 120 1
712 134 1
712 142 1
712 150 1
712 153 1
712 168 1
712 183 1
712 195 1
712 198 1
712 199 1
712 201 1
712 202 1
712 203 1
712 204 1
712 205 1
712 206 1
712 218 1
712 239 1
712 240 1
712 252 1
712 258 1
712 259 1
712 287 1
712 288 1
712 289 1
712 319 1
712 320 1
712 391 1
712 396 1
712 511 1
712 537 1
712 602 1
712 605 1
712 627 1
712 641 1
712 685 1
712 694 1
713 408 1
713 453 1
713 712 1
714 391 1
715 624 1
716 42 1
716 190 1
717 196 1
718 453 1
719 391 1
719 712 1
721 49 1
721 380 1
722 7 1
722 68 1
722 116 1
722 132 1
722 135 1
722 136 1
722 171 1
722 237 1
722 251 1
722 354 1
722 401 1
722 485 1
722 597 1
722 627 1
724 68 1
724 722 1
727 158 1
730 13 1
730 268 1
730 276 1
730 282 1
730 283 1
730 300 1
730 510 1
730 527 1
730 555 1
730 572 1
730 638 1
730 639 1
730 707 1
731 409 1
732 303 1
733 77 1
733 507 1
734 369 1
736 23 1
736 507 1
736 722 1
737 631 1
738 249 1
738 427 1
738 488 1
738 535 1
738 627 1
738 676 1
739 158 1
740 158 1
741 62 1
741 224 1
741 267 1
741 292 1
741 406 1
741 416 1
741 477 1
741 487 1
741 488 1
741 489 1
741 498 1
741 501 1
741 517 1
741 552 1
741 568 1
741 637 1
741 660 1
741 675 1
742 435 1
742 488 1
742 741 1
743 145 1
743 158 1
743 227 1
744 488 1
744 741 1
745 77 1
745 452 1
746 77 1
747 22 1
747 132 1
747 162 1
747 176 1
747 191 1
747 247 1
747 501 1
747 555 1
747 626 1
748 132 1
748 626 1
751 275 1
752 106 1
752 167 1
752 369 1
753 41 1
753 335 1
753 349 1
753 369 1
753 589 1
753 652 1
753 748 1
754 441 1
754 730 1
755 707 1
756 247 1
756 726 1
758 268 1
759 176 1
759 218 1
760 627 1
763 171 1
763 218 1
764 495 1
765 581 1
767 158 1
768 42 1
768 67 1
768 462 1
769 398 1
769 480 1
770 398 1
771 194 1
771 303 1
772 409 1
773 83 1
773 230 1
773 676 1
774 409 1
775 409 1
776 64 1
776 203 1
776 326 1
776 380 1
776 405 1
776 431 1
776 586 1
776 688 1
776 747 1
777 52 1
777 688 1
777 748 1
778 52 1
778 64 1
778 66 1
778 164 1
779 245 1
779 253 1
779 297 1
779 440 1
779 457 1
779 474 1
779 561 1
780 315 1
780 453 1
781 52 1
781 234 1
781 280 1
781 431 1
781 503 1
781 587 1
781 626 1
781 628 1
782 58 1
783 626 1
784 130 1
785 74 1
786 213 1
786 317 1
786 409 1
788 207 1
788 741 1
789 453 1
793 340 1
795 171 1
796 139 1
796 247 1
796 257 1
796 453 1
796 627 1
796 674 1
797 254 1
797 498 1
799 20 1
799 38 1
799 68 1
800 369 1
800 637 1
801 293 1
802 221 1
803 369 1
804 42 1
805 676 1
806 676 1
807 741 1
808 77 1
808 498 1
811 315 1
813 315 1
814 368 1
815 453 1
816 369 1
817 28 1
817 453 1
818 42 1
818 626 1
819 650 1
820 207 1
821 581 1
822 676 1
824 416 1
824 559 1
825 722 1
827 646 1
828 64 1
828 66 1
828 127 1
828 145 1
828 170 1
828 195 1
828 218 1
828 219 1
828 227 1
828 302 1
828 303 1
828 304 1
828 322 1
828 478 1
828 537 1
828 543 1
828 564 1
828 640 1
828 754 1
828 768 1
828 769 1
828 820 1
829 828 1
830 227 1
830 391 1
830 564 1
830 730 1
831 741 1
832 62 1
832 156 1
832 233 1
832 487 1
832 828 1
834 90 1
834 198 1
834 315 1
834 434 1
835 28 1
836 453 1
837 712 1
838 453 1
841 432 1
841 455 1
842 226 1
843 741 1
844 712 1
845 712 1
846 49 1
846 50 1
846 135 1
846 136 1
846 355 1
846 413 1
846 522 1
846 575 1
846 581 1
846 583 1
846 782 1
847 581 1
848 225 1
849 207 1
849 712 1
850 741 1
851 741 1
852 276 1
852 369 1
854 369 1
855 369 1
856 31 1
856 751 1
856 776 1
856 777 1
856 778 1
857 275 1
857 581 1
858 242 1
860 158 1
860 195 1
860 366 1
861 158 1
861 195 1
862 158 1
862 195 1
863 158 1
863 776 1
864 49 1
864 116 1
864 397 1
864 747 1
864 750 1
864 776 1
866 52 1
867 167 1
868 70 1
868 133 1
868 507 1
868 585 1
868 612 1
868 650 1
868 651 1
868 698 1
868 702 1
869 453 1
870 537 1
873 369 1
874 712 1
875 453 1
876 487 1
876 568 1
877 391 1
878 319 1
878 322 1
878 559 1
878 560 1
878 568 1
878 581 1
878 846 1
878 870 1
878 871 1
879 559 1
879 568 1
879 871 1
880 712 1
881 19 1
881 20 1
881 98 1
881 141 1
881 257 1
881 274 1
881 319 1
881 414 1
881 415 1
881 714 1
881 859 1
881 880 1
882 77 1
884 7 1
884 191 1
884 242 1
884 350 1
888 23 1
888 369 1
889 626 1
890 74 1
890 254 1
891 338 1
891 867 1
893 34 1
893 128 1
893 226 1
893 735 1
893 814 1
894 434 1
894 495 1
894 893 1
895 391 1
895 409 1
896 815 1
897 227 1
901 232 1
902 881 1
903 345 1
906 453 1
906 507 1
907 408 1
907 559 1
908 441 1
908 559 1
909 559 1
910 487 1
910 832 1
911 158 1
911 832 1
912 225 1
912 242 1
912 487 1
913 369 1
913 488 1
914 9 1
914 60 1
914 115 1
914 148 1
914 161 1
914 325 1
914 535 1
914 677 1
914 686 1
914 771 1
914 826 1
915 9 1
915 60 1
915 115 1
915 315 1
915 536 1
915 686 1
916 730 1
916 914 1
917 203 1
917 206 1
918 712 1
919 77 1
919 203 1
919 852 1
920 852 1
922 351 1
922 784 1
923 16 1
923 23 1
923 25 1
923 27 1
923 82 1
923 195 1
923 323 1
923 422 1
923 814 1
923 881 1
924 276 1
924 741 1
927 195 1
928 232 1
928 558 1
930 411 1
930 464 1
930 487 1
930 593 1
930 651 1
930 722 1
930 834 1
930 914 1
931 730 1
932 122 1
932 275 1
932 559 1
934 86 1
934 228 1
934 317 1
934 339 1
934 340 1
934 607 1
934 647 1
934 933 1
935 86 1
935 228 1
935 318 1
935 340 1
935 879 1
936 741 1
937 227 1
937 307 1
937 434 1
937 507 1
937 893 1
938 127 1
938 158 1
938 391 1
938 498 1
939 127 1
939 153 1
939 391 1
939 712 1
940 181 1
940 195 1
940 312 1
940 338 1
940 340 1
940 829 1
940 912 1
941 340 1
943 16 1
943 25 1
943 26 1
943 34 1
943 106 1
943 144 1
943 147 1
943 155 1
943 195 1
943 196 1
943 226 1
943 312 1
943 323 1
943 338 1
943 341 1
943 393 1
943 451 1
943 589 1
943 612 1
943 693 1
943 728 1
943 729 1
943 735 1
943 768 1
943 839 1
943 901 1
943 912 1
943 917 1
943 919 1
943 928 1
943 940 1
943 941 1
944 116 1
944 599 1
945 158 1
945 409 1
946 935 1
947 934 1
948 712 1
949 54 1
949 65 1
949 168 1
949 198 1
949 199 1
949 203 1
949 204 1
949 205 1
949 275 1
949 280 1
949 344 1
949 347 1
949 348 1
949 398 1
949 425 1
949 429 1
949 431 1
949 436 1
949 441 1
949 444 1
949 447 1
949 554 1
949 559 1
949 562 1
949 586 1
949 606 1
949 627 1
949 636 1
949 660 1
949 688 1
949 690 1
949 747 1
949 776 1
949 777 1
949 778 1
949 846 1
949 847 1
949 856 1
949 857 1
949 858 1
949 863 1
949 864 1
951 51 1
951 68 1
951 70 1
951 95 1
951 96 1
951 127 1
951 128 1
951 133 1
951 220 1
951 243 1
951 439 1
951 462 1
951 491 1
951 560 1
951 563 1
951 622 1
951 868 1
951 920 1
952 127 1
952 220 1
952 225 1
952 491 1
952 626 1
953 49 1
953 914 1
954 409 1
954 712 1
954 951 1
956 369 1
957 74 1
958 207 1
959 776 1
960 949 1
961 127 1
961 650 1
961 741 1
962 949 1
963 116 1
963 752 1
964 116 1
964 369 1
964 952 1
965 171 1
965 834 1
967 712 1
968 8 1
968 74 1
968 276 1
968 537 1
969 934 1
971 23 1
971 814 1
972 42 1
972 369 1
973 55 1
973 128 1
973 433 1
973 507 1
974 508 1
975 16 1
976 23 1
976 24 1
976 275 1
976 463 1
976 464 1
976 598 1
976 647 1
976 781 1
976 900 1
977 868 1
978 453 1
978 856 1
979 508 1
979 973 1
980 799 1
981 391 1
983 779 1
984 498 1
985 830 1
986 21 1
986 117 1
986 722 1
986 780 1
986 832 1
986 957 1
987 203 1
988 153 1
988 165 1
988 504 1
988 747 1
989 64 1
989 66 1
989 177 1
989 501 1
989 598 1
989 754 1
990 143 1
990 297 1
990 540 1
990 547 1
990 627 1
990 796 1
990 836 1
990 843 1
990 886 1
990 887 1
990 902 1
991 369 1
991 434 1
991 627 1
993 434 1
994 49 1
994 153 1
994 311 1
994 366 1
994 391 1
994 498 1
994 831 1
995 408 1
996 101 1
996 158 1
996 303 1
996 409 1
996 411 1
996 742 1
997 49 1
997 153 1
997 391 1
997 393 1
997 394 1
997 498 1
1001 699 1
1002 207 1
1003 42 1
1003 369 1
1003 608 1
1004 293 1
1004 779 1
1005 369 1
1006 741 1
1007 37 1
1007 934 1
1007 935 1
1007 936 1
1008 37 1
1008 935 1
1009 741 1
1011 635 1
1012 42 1
1012 369 1
1013 137 1
1013 581 1
1013 722 1
1013 724 1
1014 722 1
1015 35 1
1015 512 1
1015 541 1
1015 559 1
1015 807 1
1015 935 1
1016 512 1
1016 559 1
1016 935 1
1017 512 1
1017 559 1
1017 935 1
1019 712 1
1019 936 1
1021 830 1
1022 369 1
1022 416 1
1022 488 1
1022 489 1
1022 1006 1
1023 846 1
1023 923 1
1023 943 1
1023 949 1
1024 77 1
1024 692 1
1025 158 1
1025 619 1
1025 934 1
1026 30 1
1026 158 1
1026 507 1
1027 63 1
1027 507 1
1027 597 1
1030 242 1
1030 257 1
1032 102 1
1032 123 1
1032 156 1
1032 161 1
1032 187 1
1032 195 1
1032 224 1
1032 228 1
1032 249 1
1032 261 1
1032 263 1
1032 265 1
1032 336 1
1032 356 1
1032 482 1
1032 578 1
1032 624 1
1032 740 1
1032 741 1
1032 794 1
1032 858 1
1032 883 1
1032 976 1
1032 1019 1
1034 650 1
1037 61 1
1037 87 1
1037 152 1
1037 165 1
1037 166 1
1037 226 1
1037 247 1
1037 248 1
1037 272 1
1037 276 1
1037 277 1
1037 281 1
1037 282 1
1037 283 1
1037 299 1
1037 300 1
1037 317 1
1037 435 1
1037 468 1
1037 470 1
1037 479 1
1037 518 1
1037 547 1
1037 548 1
1037 587 1
1037 619 1
1037 620 1
1037 635 1
1037 747 1
1037 748 1
1037 749 1
1037 759 1
1037 761 1
1037 796 1
1037 828 1
1037 876 1
1037 878 1
1037 886 1
1037 887 1
1037 928 1
1037 969 1
1037 993 1
1037 1021 1
1038 828 1
1039 828 1
1040 943 1
1042 257 1
1042 303 1
1043 498 1
1043 507 1
1045 203 1
1045 943 1
1046 116 1
1046 141 1
1047 581 1
1047 583 1
1048 170 1
1048 453 1
1048 602 1
1049 106 1
1049 369 1
1050 265 1
1050 267 1
1050 362 1
1050 487 1
1050 517 1
1050 626 1
1050 685 1
1050 890 1
1050 1038 1
1050 1039 1
1051 156 1
1051 606 1
1051 828 1
1051 1032 1
1052 127 1
1052 128 1
1052 491 1
1053 650 1
1054 171 1
1054 436 1
1054 690 1
1055 84 1
1055 843 1
1055 949 1
1056 80 1
1056 158 1
1057 207 1
1057 366 1
1057 741 1
1059 128 1
1059 589 1
1060 559 1
1060 949 1
1061 559 1
1063 935 1
1064 312 1
1065 935 1
1066 453 1
1067 453 1
1067 1027 1
1068 207 1
1068 227 1
1069 369 1
1069 785 1
1070 369 1
1071 153 1
1071 187 1
1071 298 1
1071 826 1
1072 40 1
1072 66 1
1072 88 1
1072 193 1
1072 208 1
1072 212 1
1072 217 1
1072 227 1
1072 247 1
1072 248 1
1072 254 1
1072 255 1
1072 256 1
1072 303 1
1072 310 1
1072 347 1
1072 348 1
1072 393 1
1072 394 1
1072 395 1
1072 425 1
1072 490 1
1072 516 1
1072 517 1
1072 519 1
1072 542 1
1072 574 1
1072 575 1
1072 604 1
1072 710 1
1072 735 1
1072 741 1
1072 760 1
1072 804 1
1072 878 1
1072 879 1
1072 891 1
1072 946 1
1072 958 1
1072 985 1
1072 992 1
1072 1001 1
1072 1002 1
1072 1013 1
1072 1035 1
1072 1046 1
1072 1063 1
1072 1064 1
1073 935 1
1073 1007 1
1073 1037 1
1074 229 1
1074 949 1
1074 1052 1
1075 207 1
1075 227 1
1075 303 1
1076 153 1
1076 391 1
1078 122 1
1078 859 1
1078 902 1
1080 185 1
1081 1072 1
1082 1055 1
1082 1072 1
1083 190 1
1083 347 1
1083 1072 1
1084 914 1
1085 18 1
1085 50 1
1085 79 1
1085 90 1
1085 115 1
1085 130 1
1085 167 1
1085 491 1
1085 513 1
1085 541 1
1085 841 1
1085 1016 1
1086 153 1
1086 712 1
1087 393 1
1087 776 1
1087 949 1
1088 233 1
1088 712 1
1089 242 1
1089 550 1
1089 712 1
1089 1032 1
1090 977 1
1091 712 1
1091 799 1
1093 378 1
1094 106 1
1095 122 1
1095 581 1
1096 356 1
1097 28 1
1097 155 1
1097 207 1
1097 226 1
1097 303 1
1097 304 1
1097 307 1
1097 357 1
1097 459 1
1097 480 1
1097 481 1
1097 598 1
1097 610 1
1097 635 1
1097 639 1
1097 709 1
1097 742 1
1097 832 1
1097 918 1
1097 947 1
1097 1032 1
1097 1051 1
1097 1070 1
1097 1078 1
1097 1080 1
1098 74 1
1098 394 1
1098 997 1
1100 453 1
1100 651 1
1100 957 1
1101 42 1
1102 59 1
1102 101 1
1102 109 1
1102 141 1
1102 209 1
1102 225 1
1102 440 1
1102 446 1
1102 884 1
1102 916 1
1102 1054 1
1103 158 1
1104 781 1
1105 74 1
1105 122 1
1105 124 1
1105 195 1
1105 333 1
1105 363 1
1105 366 1
1105 373 1
1105 418 1
1105 459 1
1105 492 1
1105 625 1
1105 635 1
1105 642 1
1105 656 1
1105 658 1
1105 661 1
1105 703 1
1105 746 1
1105 834 1
1105 865 1
1105 866 1
1105 868 1
1105 890 1
1105 891 1
1105 892 1
1105 896 1
1105 899 1
1105 902 1
1105 933 1
1105 951 1
1105 953 1
1105 1001 1
1105 1005 1
1105 1036 1
1105 1042 1
1105 1043 1
1105 1058 1
1105 1078 1
1105 1079 1
1105 1080 1
1106 1032 1
1106 1078 1
1107 219 1
1108 225 1
1109 109 1
1109 122 1
1109 132 1
1109 307 1
1109 369 1
1109 722 1
1109 738 1
1109 1058 1
1109 1078 1
1109 1080 1
1110 866 1
1111 76 1
1111 712 1
1111 722 1
1112 369 1
1112 949 1
1112 1055 1
1112 1105 1
1113 693 1
1114 1105 1
1115 16 1
1115 498 1
1116 158 1
1116 175 1
1116 225 1
1116 268 1
1116 299 1
1116 656 1
1116 748 1
1116 793 1
1116 852 1
1116 881 1
1116 896 1
1116 926 1
1116 987 1
1116 1078 1
1116 1079 1
1116 1109 1
1117 338 1
1118 158 1
1118 896 1
1119 380 1
1121 200 1
1121 257 1
1121 297 1
1121 498 1
1121 843 1
1122 722 1
1122 781 1
1122 814 1
1124 126 1
1124 135 1
1124 136 1
1124 610 1
1124 879 1
1124 959 1
1124 1063 1
1125 846 1
1125 1124 1
1126 82 1
1126 109 1
1126 131 1
1126 221 1
1126 233 1
1126 239 1
1126 302 1
1126 304 1
1126 311 1
1126 410 1
1126 468 1
1126 587 1
1126 610 1
1126 659 1
1126 718 1
1126 769 1
1126 781 1
1126 783 1
1126 796 1
1126 830 1
1126 832 1
1126 868 1
1126 951 1
1126 957 1
1126 1048 1
1126 1097 1
1126 1098 1
1126 1102 1
1126 1121 1
1128 366 1
1128 741 1
1129 590 1
1129 730 1
1129 923 1
1130 77 1
1131 951 1
1132 315 1
1133 369 1
1135 233 1
1135 369 1
1137 369 1
1137 507 1
1140 143 1
1140 330 1
1140 379 1
1140 790 1
1140 1050 1
1140 1139 1
1141 453 1
1142 712 1
1142 951 1
1143 951 1
1144 951 1
1145 1105 1
1145 1116 1
1146 144 1
1146 171 1
1146 730 1
1146 822 1
1146 1056 1
1147 8 1
1147 38 1
1147 91 1
1147 420 1
1147 461 1
1147 546 1
1147 719 1
1147 772 1
1147 795 1
1147 833 1
1147 1048 1
1148 1105 1
1150 483 1
1150 781 1
1151 179 1
1151 1032 1
1151 1097 1
1152 369 1
1153 581 1
1153 1085 1
1154 626 1
1154 1093 1
1155 257 1
1156 482 1
1156 578 1
1156 581 1
1158 125 1
1158 315 1
1158 316 1
1158 400 1
1158 718 1
1158 850 1
1158 897 1
1158 915 1
1158 923 1
1158 943 1
1158 1100 1
1158 1133 1
1158 1144 1
1159 52 1
1159 58 1
1159 302 1
1159 730 1
1159 779 1
1159 1158 1
1160 581 1
1160 1072 1
1160 1158 1
1160 1159 1
1161 302 1
1161 369 1
1161 1072 1
1161 1158 1
1162 666 1
1162 1147 1
1163 722 1
1165 369 1
1165 422 1
1166 369 1
1166 1105 1
1166 1147 1
1167 369 1
1168 507 1
1168 581 1
1170 949 1
1170 1126 1
1171 589 1
1172 35 1
1172 74 1
1172 264 1
1172 271 1
1172 285 1
1172 296 1
1172 368 1
1172 374 1
1172 381 1
1172 392 1
1172 477 1
1172 492 1
1172 547 1
1172 550 1
1172 794 1
1172 852 1
1172 853 1
1172 971 1
1172 1059 1
1172 1079 1
1172 1080 1
1172 1105 1
1172 1109 1
1172 1112 1
1172 1113 1
1173 362 1
1173 626 1
1173 1105 1
1173 1109 1
1174 477 1
1174 846 1
1174 1105 1
1175 137 1
1175 1105 1
1176 52 1
1176 74 1
1176 120 1
1176 128 1
1176 207 1
1176 220 1
1176 333 1
1176 341 1
1176 404 1
1176 535 1
1176 561 1
1176 627 1
1176 685 1
1176 686 1
1176 704 1
1176 724 1
1176 745 1
1176 769 1
1176 780 1
1176 796 1
1176 814 1
1176 872 1
1176 967 1
1176 990 1
1176 1084 1
1176 1122 1
1176 1157 1
1180 914 1
1180 1176 1
1181 453 1
1181 1027 1
1182 453 1
1183 106 1
1183 116 1
1183 300 1
1183 752 1
1183 914 1
1183 915 1
1184 432 1
1184 915 1
1185 153 1
1185 163 1
1185 275 1
1185 323 1
1185 326 1
1185 327 1
1185 490 1
1185 680 1
1185 998 1
1185 1032 1
1185 1138 1
1186 171 1
1186 369 1
1187 241 1
1187 498 1
1187 1126 1
1188 581 1
1188 712 1
1188 951 1
1189 232 1
1189 392 1
1189 498 1
1189 828 1
1191 165 1
1191 951 1
1192 165 1
1192 495 1
1192 559 1
1193 153 1
1193 165 1
1193 244 1
1194 227 1
1194 779 1
1194 1020 1
1195 225 1
1195 226 1
1195 341 1
1195 367 1
1195 369 1
1195 564 1
1195 581 1
1196 225 1
1196 581 1
1196 867 1
1197 49 1
1197 59 1
1197 67 1
1197 149 1
1197 181 1
1197 201 1
1197 209 1
1197 215 1
1197 237 1
1197 281 1
1197 286 1
1197 287 1
1197 294 1
1197 349 1
1197 357 1
1197 378 1
1197 380 1
1197 418 1
1197 419 1
1197 428 1
1197 458 1
1197 488 1
1197 493 1
1197 494 1
1197 509 1
1197 565 1
1197 577 1
1197 581 1
1197 582 1
1197 596 1
1197 610 1
1197 657 1
1197 712 1
1197 765 1
1197 798 1
1197 846 1
1197 858 1
1197 870 1
1197 878 1
1197 943 1
1197 995 1
1197 999 1
1197 1030 1
1197 1047 1
1197 1068 1
1197 1075 1
1197 1088 1
1197 1092 1
1197 1093 1
1197 1094 1
1197 1107 1
1197 1110 1
1197 1165 1
1197 1168 1
1197 1169 1
1197 1188 1
1197 1190 1
1198 209 1
1198 846 1
1198 940 1
1198 1094 1
1199 131 1
1199 158 1
1199 478 1
1199 795 1
1199 955 1
1199 968 1
1200 77 1
1201 145 1
1201 216 1
1201 285 1
1201 333 1
1201 428 1
1201 496 1
1201 502 1
1201 507 1
1201 508 1
1201 555 1
1201 613 1
1201 615 1
1201 674 1
1201 712 1
1201 842 1
1201 893 1
1201 1073 1
1201 1137 1
1201 1146 1
1202 132 1
1202 158 1
1202 190 1
1203 1007 1
1203 1072 1
1204 508 1
1204 1146 1
1205 712 1
1205 1146 1
1205 1197 1
1206 483 1
1206 1037 1
1206 1105 1
1207 1 1
1207 3 1
1207 9 1
1207 14 1
1207 15 1
1207 32 1
1207 37 1
1207 60 1
1207 71 1
1207 72 1
1207 73 1
1207 92 1
1207 100 1
1207 125 1
1207 135 1
1207 146 1
1207 187 1
1207 192 1
1207 221 1
1207 231 1
1207 232 1
1207 235 1
1207 281 1
1207 290 1
1207 291 1
1207 301 1
1207 314 1
1207 315 1
1207 316 1
1207 334 1
1207 400 1
1207 412 1
1207 422 1
1207 430 1
1207 434 1
1207 467 1
1207 491 1
1207 493 1
1207 495 1
1207 504 1
1207 523 1
1207 524 1
1207 553 1
1207 561 1
1207 567 1
1207 571 1
1207 574 1
1207 649 1
1207 662 1
1207 663 1
1207 675 1
1207 678 1
1207 686 1
1207 711 1
1207 715 1
1207 717 1
1207 719 1
1207 722 1
1207 732 1
1207 766 1
1207 796 1
1207 812 1
1207 815 1
1207 816 1
1207 841 1
1207 846 1
1207 850 1
1207 914 1
1207 915 1
1207 931 1
1207 990 1
1207 996 1
1207 1007 1
1207 1013 1
1207 1014 1
1207 1027 1
1207 1028 1
1207 1029 1
1207 1031 1
1207 1037 1
1207 1099 1
1207 1150 1
1207 1159 1
1207 1174 1
1207 1183 1
1207 1184 1
1207 1201 1
1207 1202 1
1208 260 1
1208 316 1
1208 434 1
1208 723 1
1208 1177 1
1208 1190 1
1209 347 1
1209 1207 1
1210 1207 1
1211 693 1
1211 764 1
1211 1176 1
1211 1207 1
1212 149 1
1212 712 1
1213 225 1
1213 625 1
1214 153 1
1214 312 1
1214 373 1
1214 1172 1
1215 163 1
1215 306 1
1215 758 1
1216 559 1
1217 127 1
1217 1197 1
1218 49 1
1218 153 1
1218 369 1
1218 712 1
1218 1126 1
1218 1197 1
1219 1197 1
1220 1197 1
1221 225 1
1221 828 1
1221 852 1
1222 881 1
1222 1147 1
1223 315 1
1223 1207 1
1224 77 1
1224 1207 1
1224 1208 1
1225 581 1
1225 712 1
1225 934 1
1225 935 1
1226 242 1
1226 453 1
1226 1151 1
1227 2 1
1228 194 1
1228 211 1
1228 276 1
1228 279 1
1228 282 1
1228 508 1
1228 555 1
1228 598 1
1228 620 1
1228 621 1
1228 629 1
1228 652 1
1228 747 1
1228 761 1
1228 973 1
1228 1079 1
1228 1080 1
1229 507 1
1230 185 1
1230 227 1
1230 507 1
1230 750 1
1230 751 1
1230 947 1
1230 973 1
1230 982 1
1230 987 1
1230 1228 1
1231 1230 1
1232 158 1
1232 478 1
1232 543 1
1232 937 1
1233 158 1
1233 543 1
1235 846 1
1235 1147 1
1237 752 1
1237 1015 1
1238 453 1
1239 407 1
1239 951 1
1241 2 1
1242 52 1
1242 1116 1
1243 434 1
1243 965 1
1244 676 1
1245 116 1
1246 1105 1
1247 453 1
1247 820 1
1248 276 1
1248 369 1
1249 635 1
1250 951 1
1250 952 1
1251 207 1
1251 227 1
1251 247 1
1251 595 1
1251 676 1
1252 207 1
1252 676 1
1252 1176 1
1253 1207 1
1254 49 1
1254 52 1
1254 155 1
1254 163 1
1254 167 1
1254 203 1
1254 312 1
1254 323 1
1254 340 1
1254 393 1
1254 866 1
1254 919 1
1254 943 1
1254 1064 1
1254 1087 1
1255 167 1
1255 203 1
1255 394 1
1255 943 1
1256 77 1
1256 424 1
1257 682 1
1257 877 1
1258 369 1
1259 285 1
1260 532 1
1261 158 1
1261 722 1
1261 805 1
1261 806 1
1261 1129 1
1261 1151 1
1262 158 1
1262 378 1
1262 409 1
1263 828 1
1263 934 1
1263 935 1
1263 1032 1
1264 650 1
1264 1072 1
1265 59 1
1265 137 1
1265 176 1
1265 209 1
1265 271 1
1265 488 1
1265 599 1
1265 631 1
1265 786 1
1265 914 1
1265 916 1
1265 965 1
1265 1078 1
1265 1197 1
1265 1201 1
1266 230 1
1266 488 1
1266 914 1
1267 276 1
1267 578 1
1267 1056 1
1267 1241 1
1267 1261 1
1268 52 1
1268 312 1
1268 407 1
1268 543 1
1268 698 1
1268 918 1
1269 1072 1
1269 1207 1
1270 257 1
1270 369 1
1270 912 1
1270 987 1
1270 1207 1
1271 207 1
1271 303 1
1271 341 1
1271 498 1
1271 688 1
1271 721 1
1272 195 1
1272 1207 1
1275 722 1
1276 247 1
1276 1037 1
1276 1185 1
1277 369 1
1278 85 1
1279 227 1
1279 694 1
1279 1034 1
1279 1177 1
1280 369 1
1280 674 1
1281 581 1
1283 171 1
1284 190 1
1285 77 1
1286 77 1
1286 376 1
1287 74 1
1287 85 1
1287 384 1
1287 385 1
1287 386 1
1287 480 1
1287 544 1
1287 1163 1
1288 74 1
1288 545 1
1288 597 1
1288 727 1
1289 559 1
1290 559 1
1290 694 1
1291 369 1
1291 1197 1
1291 1276 1
1292 369 1
1293 990 1
1294 881 1
1294 1172 1
1295 303 1
1295 797 1
1295 1037 1
1295 1109 1
1296 64 1
1296 177 1
1297 730 1
1298 1158 1
1298 1192 1
1298 1197 1
1298 1281 1
1299 1197 1
1299 1279 1
1300 1158 1
1300 1197 1
1301 257 1
1302 242 1
1302 391 1
1302 1072 1
1302 1280 1
1302 1283 1
1303 106 1
1303 1172 1
1304 49 1
1304 1013 1
1304 1088 1
1304 1207 1
1305 242 1
1305 1172 1
1305 1207 1
1306 1037 1
1307 452 1
1307 627 1
1307 683 1
1307 722 1
1307 1176 1
1307 1273 1
1307 1274 1
1307 1304 1
1308 722 1
1308 1307 1
1309 369 1
1309 408 1
1309 722 1
1309 1207 1
1309 1273 1
1309 1274 1
1310 77 1
1310 303 1
1310 498 1
1310 1075 1
1311 127 1
1311 128 1
1311 881 1
1311 951 1
1311 952 1
1311 1093 1
1311 1197 1
1314 699 1
1314 712 1
1314 756 1
1316 925 1
1317 453 1
1317 644 1
1318 77 1
1319 627 1
1319 719 1
1319 722 1
1319 949 1
1319 1209 1
1320 943 1
1321 391 1
1322 391 1
1322 1032 1
1323 453 1
1323 1270 1
1325 300 1
1325 951 1
1326 453 1
1326 591 1
1326 730 1
1326 954 1
1327 453 1
1327 730 1
1327 1324 1
1328 738 1
1328 1032 1
1328 1034 1
1329 20 1
1329 98 1
1329 210 1
1329 211 1
1329 271 1
1329 275 1
1329 329 1
1329 337 1
1329 338 1
1329 384 1
1329 385 1
1329 386 1
1329 446 1
1329 529 1
1329 635 1
1329 636 1
1329 638 1
1329 639 1
1329 644 1
1329 652 1
1329 779 1
1329 926 1
1329 955 1
1329 959 1
1329 960 1
1329 1077 1
1329 1109 1
1329 1218 1
1329 1235 1
1329 1240 1
1329 1257 1
1329 1270 1
1329 1313 1
1329 1314 1
1329 1315 1
1329 1319 1
1330 75 1
1330 200 1
1330 1197 1
1331 338 1
1331 550 1
1331 722 1
1332 116 1
1332 722 1
1332 730 1
1332 1102 1
1333 127 1
1333 171 1
1333 284 1
1333 722 1
1333 1102 1
1334 347 1
1334 369 1
1335 119 1
1335 247 1
1335 488 1
1335 498 1
1335 1276 1
1336 1037 1
1337 511 1
1337 741 1
1338 511 1
1339 814 1
1340 781 1
1341 207 1
1341 225 1
1341 317 1
1341 318 1
1341 676 1
1341 1044 1
1341 1173 1
1341 1221 1
1342 369 1
1342 1201 1
1343 1329 1
1344 34 1
1344 1207 1
1345 1341 1
1346 391 1
1346 712 1
1347 425 1
1347 627 1
1348 340 1
1348 781 1
1348 943 1
1348 1087 1
1349 828 1
1350 391 1
1350 828 1
1352 483 1
1352 1026 1
1353 254 1
1353 408 1
1354 158 1
1354 781 1
1355 158 1
1356 336 1
1356 712 1
1358 453 1
1358 712 1
1358 1140 1
1358 1265 1
1359 712 1
1360 242 1
1360 270 1
1360 347 1
1360 490 1
1360 710 1
1360 809 1
1360 934 1
1360 946 1
1360 1050 1
1360 1269 1
1361 1072 1
1362 57 1
1362 626 1
1363 751 1
1363 1176 1
1363 1207 1
1364 914 1
1364 1172 1
1364 1207 1
1365 409 1
1365 498 1
1365 1055 1
1365 1146 1
1365 1156 1
1366 712 1
1366 863 1
1366 1105 1
1366 1358 1
1367 195 1
1367 242 1
1367 779 1
1368 1176 1
1369 959 1
1369 1105 1
1370 43 1
1370 44 1
1370 74 1
1370 86 1
1370 131 1
1370 133 1
1370 233 1
1370 276 1
1370 283 1
1370 300 1
1370 305 1
1370 355 1
1370 383 1
1370 409 1
1370 431 1
1370 609 1
1370 712 1
1370 856 1
1370 868 1
1370 951 1
1370 957 1
1370 968 1
1370 985 1
1370 1002 1
1370 1010 1
1370 1011 1
1370 1097 1
1370 1105 1
1370 1107 1
1370 1162 1
1370 1164 1
1370 1248 1
1370 1249 1
1370 1250 1
1370 1265 1
1370 1275 1
1370 1287 1
1370 1324 1
1370 1325 1
1371 1307 1
1371 1330 1
1372 49 1
1372 868 1
1373 44 1
1373 50 1
1373 76 1
1373 182 1
1373 186 1
1373 393 1
1373 394 1
1373 411 1
1373 791 1
1373 868 1
1373 954 1
1373 966 1
1373 1032 1
1373 1034 1
1373 1098 1
1373 1254 1
1373 1255 1
1373 1288 1
1375 247 1
1375 1037 1
1376 76 1
1376 702 1
1376 951 1
1377 194 1
1377 830 1
1377 1037 1
1378 194 1
1378 830 1
1378 1037 1
1379 453 1
1379 852 1
1380 453 1
1380 852 1
1381 171 1
1381 699 1
1381 1232 1
1381 1233 1
1383 453 1
1383 899 1
1384 730 1
1384 1207 1
1385 1147 1
1385 1172 1
1386 722 1
1387 221 1
1387 257 1
1388 914 1
1388 915 1
1388 1207 1
1388 1208 1
1389 347 1
1389 398 1
1389 606 1
1389 976 1
1389 1072 1
1389 1074 1
1389 1360 1
1390 828 1
1390 914 1
1390 1159 1
1391 74 1
1391 132 1
1391 1022 1
1391 1109 1
1392 1097 1
1392 1254 1
1392 1255 1
1393 165 1
1393 369 1
1393 712 1
1393 747 1
1393 752 1
1393 1173 1
1394 1072 1
1395 391 1
1395 712 1
1396 391 1
1396 712 1
1397 257 1
1397 297 1
1397 578 1
1397 580 1
1397 615 1
1397 676 1
1397 677 1
1397 828 1
1397 912 1
1397 1276 1
1398 828 1
1399 158 1
1400 285 1
1400 336 1
1401 263 1
1401 381 1
1401 409 1
1401 589 1
1401 832 1
1401 1140 1
1402 86 1
1402 361 1
1402 362 1
1402 418 1
1402 786 1
1402 817 1
1402 835 1
1402 1072 1
1402 1089 1
1402 1140 1
1402 1207 1
1402 1341 1
1403 1207 1
1404 52 1
1404 843 1
1404 858 1
1404 1267 1
1405 74 1
1405 1275 1
1405 1373 1
1406 1072 1
1407 1037 1
1407 1072 1
1408 951 1
1409 90 1
1409 111 1
1409 140 1
1409 163 1
1409 228 1
1409 245 1
1409 253 1
1409 270 1
1409 300 1
1409 351 1
1409 455 1
1409 488 1
1409 497 1
1409 520 1
1409 641 1
1409 653 1
1409 679 1
1409 681 1
1409 708 1
1409 737 1
1409 766 1
1409 900 1
1409 901 1
1409 975 1
1409 986 1
1409 1060 1
1409 1062 1
1409 1097 1
1409 1189 1
1409 1194 1
1409 1278 1
1410 257 1
1410 498 1
1411 158 1
1411 627 1
1412 23 1
1413 832 1
1413 1116 1
1414 158 1
1414 268 1
1414 498 1
1414 741 1
1414 1271 1
1415 17 1
1415 153 1
1415 354 1
1415 449 1
1415 462 1
1415 781 1
1416 409 1
1416 1415 1
1417 626 1
1418 247 1
1419 722 1
1419 1134 1
1420 158 1
1420 360 1
1420 1341 1
1421 156 1
1421 242 1
1422 242 1
1422 453 1
1423 1207 1
1424 741 1
1424 1197 1
1425 295 1
1425 391 1
1426 263 1
1426 1158 1
1426 1207 1
1426 1208 1
1427 591 1
1427 1072 1
1427 1254 1
1428 392 1
1428 608 1
1428 722 1
1428 926 1
1428 957 1
1428 1097 1
1428 1278 1
1428 1307 1
1428 1309 1
1429 722 1
1429 1307 1
1430 408 1
1430 1032 1
1430 1050 1
1430 1097 1
1430 1136 1
1430 1307 1
1431 237 1
1431 1097 1
1431 1307 1
1431 1309 1
1432 369 1
1433 455 1
1433 1254 1
1435 1207 1
1436 331 1
1436 507 1
1436 1207 1
1437 4 1
1437 135 1
1437 796 1
1437 1158 1
1437 1207 1
1437 1401 1
1438 1228 1
1439 1097 1
1440 559 1
1440 1072 1
1440 1097 1
1440 1124 1
1441 21 1
1441 62 1
1441 183 1
1441 424 1
1441 730 1
1441 828 1
1441 1021 1
1441 1217 1
1441 1308 1
1441 1419 1
1443 852 1
1443 951 1
1444 92 1
1444 448 1
1444 759 1
1444 943 1
1444 1048 1
1444 1099 1
1445 369 1
1445 975 1
1446 247 1
1446 598 1
1446 828 1
1446 1097 1
1446 1105 1
1447 132 1
1447 409 1
1447 411 1
1447 501 1
1447 1207 1
1448 158 1
1448 312 1
1448 943 1
1448 1097 1
1448 1254 1
1449 1097 1
1449 1268 1
1450 153 1
1451 156 1
1451 373 1
1451 627 1
1451 728 1
1451 729 1
1451 799 1
1451 1032 1
1451 1246 1
1452 1097 1
1452 1404 1
1453 158 1
1453 195 1
1453 1032 1
1454 158 1
1455 914 1
1456 712 1
1457 1335 1
1458 257 1
1459 285 1
1460 60 1
1460 377 1
1460 522 1
1460 524 1
1460 1202 1
1460 1412 1
1461 158 1
1461 914 1
1462 498 1
1462 1329 1
1463 369 1
1463 506 1
1463 744 1
1463 834 1
1463 1243 1
1464 369 1
1464 834 1
1464 1243 1
1465 498 1
1466 147 1
1466 752 1
1466 1207 1
1467 340 1
1468 815 1
1468 851 1
1468 1105 1
1469 242 1
1469 369 1
1469 850 1
1470 63 1
1470 207 1
1470 455 1
1471 878 1
1472 878 1
1473 23 1
1473 257 1
1473 408 1
1473 1386 1
1474 109 1
1474 369 1
1474 1250 1
1474 1329 1
1475 1409 1
1476 1151 1
1477 1124 1
1477 1267 1
1479 1124 1
1480 741 1
1480 832 1
1481 1050 1
1481 1102 1
1482 440 1
1482 1102 1
1482 1116 1
1483 2 1
1483 10 1
1483 14 1
1483 20 1
1483 41 1
1483 49 1
1483 71 1
1483 74 1
1483 76 1
1483 109 1
1483 132 1
1483 144 1
1483 147 1
1483 209 1
1483 218 1
1483 219 1
1483 235 1
1483 246 1
1483 251 1
1483 332 1
1483 349 1
1483 409 1
1483 421 1
1483 435 1
1483 448 1
1483 449 1
1483 471 1
1483 495 1
1483 515 1
1483 518 1
1483 529 1
1483 546 1
1483 555 1
1483 596 1
1483 602 1
1483 643 1
1483 660 1
1483 688 1
1483 706 1
1483 711 1
1483 777 1
1483 801 1
1483 820 1
1483 841 1
1483 843 1
1483 852 1
1483 869 1
1483 882 1
1483 893 1
1483 913 1
1483 976 1
1483 986 1
1483 1048 1
1483 1116 1
1483 1126 1
1483 1166 1
1483 1176 1
1483 1181 1
1483 1200 1
1483 1217 1
1483 1229 1
1483 1258 1
1483 1265 1
1483 1270 1
1483 1314 1
1483 1354 1
1483 1453 1
1483 1463 1
1483 1466 1
1484 550 1
1484 846 1
1484 1109 1
1486 158 1
1486 712 1
1486 1124 1
1487 167 1
1487 1466 1
1488 1105 1
1488 1109 1
1489 1207 1
1490 1483 1
1491 1207 1
1491 1444 1
1492 453 1
1492 878 1
1492 1207 1
1493 498 1
1493 894 1
1494 581 1
1494 1197 1
1496 242 1
1497 369 1
1497 818 1
1497 1371 1
1498 68 1
1498 615 1
1499 68 1
1499 128 1
1499 262 1
1499 432 1
1499 930 1
1499 1000 1
1499 1037 1
1500 1197 1
1501 824 1
1502 158 1
1502 331 1
1502 453 1
1502 1413 1
1503 453 1
1503 1032 1
1503 1483 1
1504 432 1
1504 453 1
1504 1032 1
1505 195 1
1505 1207 1
1507 1207 1
1508 453 1
1508 1140 1
1509 453 1
1509 949 1
1510 246 1
1510 442 1
1510 712 1
1510 1126 1
1510 1307 1
1510 1444 1
1510 1483 1
1511 158 1
1512 207 1
1512 391 1
1512 558 1
1512 712 1
1512 722 1
1512 724 1
1512 868 1
1513 257 1
1513 1409 1
1514 158 1
1514 195 1
1514 914 1
1514 1032 1
1514 1147 1
1516 741 1
1517 315 1
1517 488 1
1517 741 1
1518 356 1
1519 453 1
1521 227 1
1521 741 1
1522 127 1
1522 647 1
1522 943 1
1523 369 1
1523 408 1
1523 409 1
1524 408 1
1524 1032 1
1525 559 1
1525 1007 1
1526 559 1
1526 647 1
1526 1356 1
1527 4 1
1527 94 1
1527 288 1
1527 356 1
1527 430 1
1527 522 1
1527 552 1
1527 623 1
1527 624 1
1527 711 1
1527 801 1
1527 821 1
1527 837 1
1527 864 1
1527 948 1
1527 1141 1
1527 1147 1
1527 1214 1
1527 1356 1
1527 1384 1
1527 1419 1
1527 1450 1
1527 1456 1
1527 1466 1
1527 1479 1
1527 1504 1
1527 1510 1
1528 581 1
1528 935 1
1528 1072 1
1528 1197 1
1529 239 1
1529 280 1
1529 436 1
1529 559 1
1529 688 1
1529 776 1
1529 778 1
1529 961 1
1530 1201 1
1532 702 1
1532 951 1
1533 127 1
1533 337 1
1533 384 1
1533 385 1
1533 386 1
1533 446 1
1533 581 1
1533 636 1
1533 949 1
1534 369 1
1534 1391 1
1535 247 1
1535 577 1
1535 671 1
1535 726 1
1535 955 1
1535 1131 1
1535 1343 1
1535 1483 1
1536 1085 1
1536 1207 1
1537 1085 1
1537 1207 1
1538 769 1
1539 1228 1
1540 77 1
1541 176 1
1541 1147 1
1542 300 1
1542 382 1
1542 1176 1
1543 923 1
1543 1048 1
1543 1315 1
1545 77 1
1545 1251 1
1545 1252 1
1546 143 1
1547 980 1
1547 1285 1
1548 257 1
1548 507 1
1548 801 1
1548 884 1
1548 1025 1
1548 1116 1
1548 1118 1
1548 1265 1
1548 1329 1
1548 1358 1
1549 453 1
1550 391 1
1551 97 1
1552 1254 1
1553 635 1
1553 779 1
1553 1409 1
1554 881 1
1554 1522 1
1555 1158 1
1556 507 1
1557 77 1
1557 1483 1
1558 247 1
1558 338 1
1558 425 1
1558 562 1
1558 581 1
1558 683 1
1558 908 1
1558 976 1
1558 1047 1
1558 1185 1
1558 1396 1
1558 1463 1
1558 1483 1
1559 1037 1
1560 581 1
1560 846 1
1561 581 1
1561 1032 1
1561 1483 1
1562 559 1
1562 568 1
1562 934 1
1562 965 1
1562 1060 1
1562 1077 1
1562 1159 1
1562 1207 1
1563 176 1
1563 693 1
1564 828 1
1564 1126 1
1564 1404 1
1565 1409 1
1566 1176 1
1567 741 1
1568 507 1
1568 741 1
1568 1032 1
1568 1071 1
1568 1370 1
1569 453 1
1569 511 1
1570 49 1
1570 498 1
1570 846 1
1570 994 1
1570 1460 1
1571 1176 1
1572 1105 1
1573 645 1
1573 742 1
1573 832 1
1573 1037 1
1573 1441 1
1573 1527 1
1574 369 1
1574 832 1
1574 1037 1
1574 1527 1
1576 453 1
1576 550 1
1576 1543 1
1577 207 1
1577 453 1
1577 1483 1
1578 158 1
1578 1032 1
1578 1467 1
1578 1483 1
1578 1510 1
1579 453 1
1579 1126 1
1579 1287 1
1580 391 1
1580 1105 1
1581 247 1
1581 254 1
1581 537 1
1581 1225 1
1582 369 1
1582 1207 1
1582 1418 1
1583 1207 1
1584 741 1
1585 16 1
1585 369 1
1585 488 1
1585 637 1
1585 744 1
1585 850 1
1585 1032 1
1586 651 1
1586 1207 1
1587 52 1
1587 878 1
1587 1207 1
1588 10 1
1588 101 1
1588 190 1
1588 824 1
1588 940 1
1588 994 1
1588 1185 1
1588 1460 1
1589 129 1
1590 1402 1
1590 1483 1
1591 1097 1
1591 1109 1
1591 1126 1
1592 185 1
1593 453 1
1594 158 1
1594 1032 1
1595 158 1
1595 405 1
1595 504 1
1596 453 1
1596 1498 1
1597 203 1
1597 943 1
1598 1072 1
1599 127 1
1599 128 1
1599 195 1
1599 340 1
1599 360 1
1599 943 1
1599 1176 1
1599 1254 1
1599 1402 1
1600 122 1
1600 581 1
1601 369 1
1602 1159 1
1602 1197 1
1603 779 1
1603 1348 1
1604 1159 1
1605 391 1
1605 425 1
1605 878 1
1605 997 1
1605 1176 1
1605 1207 1
1605 1415 1
1605 1448 1
1606 85 1
1606 201 1
1606 285 1
1606 763 1
1606 769 1
1606 770 1
1606 777 1
1606 830 1
1606 832 1
1606 949 1
1606 951 1
1606 988 1
1606 1036 1
1606 1176 1
1606 1246 1
1606 1417 1
1607 106 1
1607 650 1
1607 1085 1
1607 1207 1
1608 369 1
1608 890 1
1608 1207 1
1608 1445 1
1609 303 1
1609 915 1
1610 626 1
1610 797 1
1610 832 1
1610 1109 1
1612 820 1
1612 1329 1
1612 1483 1
1613 74 1
1613 372 1
1613 456 1
1613 1370 1
1614 74 1
1615 53 1
1615 130 1
1615 167 1
1615 229 1
1615 442 1
1615 443 1
1615 445 1
1615 603 1
1615 650 1
1615 789 1
1615 858 1
1615 1109 1
1615 1134 1
1615 1153 1
1615 1169 1
1615 1215 1
1615 1257 1
1615 1283 1
1615 1383 1
1615 1413 1
1615 1419 1
1615 1478 1
1616 432 1
1616 1207 1
1616 1282 1
1616 1615 1
1617 122 1
1617 338 1
1617 425 1
1617 741 1
1618 712 1
1618 1207 1
1619 203 1
1619 204 1
1619 205 1
1619 231 1
1619 481 1
1619 611 1
1619 722 1
1619 797 1
1619 884 1
1619 885 1
1619 890 1
1619 892 1
1619 1102 1
1619 1126 1
1619 1265 1
1620 121 1
1620 122 1
1620 158 1
1620 203 1
1620 204 1
1620 205 1
1620 206 1
1620 462 1
1620 463 1
1620 481 1
1620 885 1
1620 890 1
1620 891 1
1620 892 1
1620 1102 1
1620 1113 1
1620 1116 1
1620 1265 1
1621 133 1
1621 153 1
1621 158 1
1621 233 1
1621 507 1
1622 156 1
1622 158 1
1622 233 1
1622 507 1
1623 356 1
1623 1120 1
1624 391 1
1624 1197 1
1626 12 1
1626 121 1
1626 347 1
1626 1254 1
1626 1483 1
1627 77 1
1628 77 1
1628 1515 1
1629 74 1
1629 247 1
1629 276 1
1629 511 1
1629 589 1
1629 610 1
1629 713 1
1629 1126 1
1629 1430 1
1630 158 1
1630 721 1
1630 1197 1
1631 150 1
1631 357 1
1631 568 1
1631 744 1
1631 828 1
1631 1542 1
1632 42 1
1632 207 1
1633 722 1
1633 1187 1
1634 74 1
1634 828 1
1634 1444 1
1634 1483 1
1635 127 1
1635 340 1
1635 389 1
1635 631 1
1635 734 1
1635 1018 1
1635 1097 1
1635 1176 1
1635 1544 1
1636 196 1
1636 901 1
1637 391 1
1637 1267 1
1638 369 1
1638 488 1
1638 976 1
1638 1207 1
1639 1254 1
1640 722 1
1641 42 1
1641 441 1
1641 523 1
1641 524 1
1641 525 1
1641 566 1
1641 584 1
1641 624 1
1641 761 1
1641 775 1
1641 858 1
1641 863 1
1641 913 1
1641 1373 1
1641 1450 1
1641 1453 1
1641 1454 1
1641 1568 1
1641 1626 1
1642 158 1
1642 502 1
1642 1352 1
1642 1590 1
1643 507 1
1643 712 1
1643 747 1
1643 987 1
1644 23 1
1644 369 1
1644 507 1
1644 1567 1
1645 16 1
1645 25 1
1645 171 1
1645 320 1
1645 369 1
1645 432 1
1645 479 1
1645 597 1
1645 803 1
1645 1086 1
1645 1134 1
1645 1212 1
1645 1215 1
1645 1615 1
1646 369 1
1646 391 1
1646 796 1
1647 453 1
1647 1527 1
1648 507 1
1648 1409 1
1649 67 1
1649 225 1
1649 300 1
1649 507 1
1649 540 1
1649 828 1
1649 1417 1
1649 1606 1
1650 1197 1
1650 1649 1
1651 242 1
1651 730 1
1651 1307 1
1651 1546 1
1651 1615 1
1652 712 1
1652 1645 1
1653 1 1
1653 15 1
1653 192 1
1653 403 1
1653 572 1
1653 791 1
1653 966 1
1653 1259 1
1653 1393 1
1653 1456 1
1653 1495 1
1653 1611 1
1653 1623 1
1654 207 1
1654 484 1
1655 158 1
1655 1641 1
1656 1360 1
1657 559 1
1657 1124 1
1657 1197 1
1658 1409 1
1659 221 1
1659 257 1
1660 1159 1
1660 1651 1
1661 196 1
1661 828 1
1662 196 1
1663 336 1
1663 1207 1
1664 158 1
1664 227 1
1664 351 1
1664 1412 1
1665 498 1
1665 779 1
1665 1085 1
1665 1134 1
1665 1376 1
1665 1653 1
1666 43 1
1666 44 1
1666 48 1
1666 93 1
1666 128 1
1666 167 1
1666 201 1
1666 214 1
1666 250 1
1666 276 1
1666 283 1
1666 307 1
1666 379 1
1666 488 1
1666 555 1
1666 625 1
1666 635 1
1666 679 1
1666 731 1
1666 741 1
1666 819 1
1666 870 1
1666 1046 1
1666 1123 1
1666 1127 1
1666 1297 1
1666 1303 1
1666 1311 1
1666 1313 1
1666 1332 1
1666 1388 1
1666 1393 1
1666 1397 1
1666 1398 1
1666 1665 1
1667 72 1
1667 119 1
1667 221 1
1667 257 1
1667 315 1
1667 676 1
1667 722 1
1667 806 1
1667 1130 1
1667 1435 1
1667 1547 1
1668 77 1
1668 1483 1
1669 1667 1
1670 369 1
1670 952 1
1671 188 1
1671 207 1
1671 369 1
1671 390 1
1671 559 1
1671 684 1
1671 745 1
1671 746 1
1671 800 1
1671 801 1
1671 993 1
1671 1097 1
1671 1446 1
1671 1463 1
1671 1464 1
1672 369 1
1672 1097 1
1673 711 1
1673 943 1
1673 1070 1
1673 1131 1
1673 1276 1
1673 1370 1
1673 1446 1
1673 1535 1
1673 1671 1
1674 207 1
1674 1072 1
1675 242 1
1675 369 1
1675 753 1
1676 34 1
1676 341 1
1676 480 1
1676 730 1
1676 779 1
1676 1172 1
1676 1666 1
1677 2 1
1678 207 1
1678 1037 1
1679 23 1
1679 242 1
1679 283 1
1679 579 1
1679 635 1
1679 722 1
1679 724 1
1679 738 1
1679 912 1
1679 1013 1
1679 1014 1
1679 1309 1
1679 1387 1
1679 1391 1
1679 1429 1
1679 1606 1
1680 722 1
1680 1176 1
1681 722 1
1682 340 1
1682 526 1
1682 1207 1
1682 1615 1
1683 383 1
1683 1199 1
1683 1329 1
1684 1653 1
1685 46 1
1685 64 1
1685 380 1
1685 517 1
1685 747 1
1685 898 1
1685 903 1
1685 1031 1
1685 1072 1
1685 1374 1
1685 1407 1
1685 1521 1
1686 455 1
1686 1267 1
1687 455 1
1687 828 1
1687 1590 1
1688 77 1
1688 884 1
1688 1409 1
1689 233 1
1689 453 1
1689 786 1
1689 1036 1
1689 1077 1
1689 1606 1
1689 1615 1
1690 195 1
1690 1032 1
1691 1037 1
1691 1282 1
1692 432 1
1692 951 1
1693 49 1
1693 157 1
1693 333 1
1693 508 1
1693 900 1
1693 1217 1
1694 1207 1
1694 1483 1
1695 126 1
1695 251 1
1695 276 1
1695 281 1
1695 356 1
1695 381 1
1695 392 1
1695 424 1
1695 452 1
1695 556 1
1695 635 1
1695 730 1
1695 760 1
1695 772 1
1695 819 1
1695 825 1
1695 908 1
1695 916 1
1695 959 1
1695 1122 1
1695 1253 1
1695 1261 1
1695 1266 1
1695 1305 1
1695 1332 1
1695 1384 1
1695 1388 1
1695 1429 1
1695 1442 1
1695 1575 1
1695 1607 1
1696 369 1
1697 207 1
1697 455 1
1697 779 1
1697 970 1
1697 1409 1
1698 722 1
1698 949 1
1698 1201 1
1698 1203 1
1699 254 1
1699 293 1
1699 297 1
1699 452 1
1699 498 1
1699 1143 1
1699 1159 1
1699 1590 1
1700 135 1
1700 1212 1
1701 369 1
1701 1151 1
1701 1207 1
1702 369 1
1702 1207 1
1703 369 1
1703 753 1
1703 1207 1
1704 581 1
1705 23 1
1705 247 1
1705 285 1
1706 257 1
1706 606 1
1707 158 1
1707 914 1
1707 951 1
1707 1651 1
1708 188 1
1708 408 1
1708 722 1
1708 1013 1
1708 1307 1
1709 1360 1
1709 1653 1
1710 242 1
1711 190 1
1711 1666 1
1713 498 1
1713 750 1
1713 773 1
1713 1207 1
1713 1339 1
1713 1671 1
1715 1207 1
1716 776 1
1716 949 1
1716 1329 1
1717 227 1
1717 832 1
1717 1197 1
1718 1105 1
1718 1671 1
1719 674 1
1719 1105 1
1720 158 1
1720 1109 1
1720 1397 1
1721 153 1
1721 369 1
1722 550 1
1722 722 1
1723 285 1
1723 712 1
1723 1120 1
1724 153 1
1724 391 1
1725 58 1
1725 263 1
1725 285 1
1725 295 1
1725 599 1
1725 730 1
1725 738 1
1725 784 1
1725 843 1
1725 1120 1
1725 1279 1
1725 1310 1
1725 1328 1
1725 1338 1
1725 1373 1
1725 1666 1
1725 1714 1
1726 122 1
1726 242 1
1726 296 1
1726 303 1
1726 365 1
1726 371 1
1726 400 1
1726 422 1
1726 480 1
1726 513 1
1726 599 1
1726 637 1
1726 639 1
1726 662 1
1726 822 1
1726 827 1
1726 884 1
1726 885 1
1726 888 1
1726 924 1
1726 943 1
1726 945 1
1726 1018 1
1726 1152 1
1726 1251 1
1726 1329 1
1726 1335 1
1726 1413 1
1726 1414 1
1726 1469 1
1726 1546 1
1726 1562 1
1726 1625 1
1726 1651 1
1726 1707 1
1726 1713 1
1727 284 1
1727 340 1
1727 1097 1
1727 1254 1
1727 1726 1
1728 453 1
1729 175 1
1729 369 1
1729 1072 1
1729 1304 1
1730 943 1
1730 986 1
1730 1097 1
1730 1100 1
1730 1319 1
1731 453 1
1731 511 1
1731 1649 1
1732 722 1
1733 247 1
1733 493 1
1733 650 1
1733 927 1
1733 1085 1
1733 1207 1
1733 1219 1
1733 1290 1
1733 1696 1
1734 581 1
1734 1072 1
1735 116 1
1735 712 1
1735 1032 1
1735 1105 1
1735 1666 1
1736 207 1
1736 347 1
1736 578 1
1736 712 1
1736 828 1
1736 1516 1
1737 949 1
1737 1126 1
1738 7 1
1738 36 1
1738 294 1
1738 878 1
1738 906 1
1738 923 1
1738 951 1
1738 1007 1
1738 1013 1
1738 1014 1
1738 1359 1
1739 951 1
1740 1207 1
1741 158 1
1742 741 1
1742 1726 1
1743 49 1
1743 391 1
1743 712 1
1743 951 1
1743 1105 1
1743 1707 1
1744 153 1
1744 391 1
1744 462 1
1744 868 1
1745 190 1
1746 190 1
1746 730 1
1748 712 1
1748 949 1
1749 185 1
1749 186 1
1749 369 1
1749 951 1
1749 1116 1
1749 1689 1
1750 185 1
1750 725 1
1750 756 1
1750 757 1
1750 1483 1
1751 64 1
1751 1666 1
1752 64 1
1752 171 1
1752 1329 1
1752 1685 1
1753 1280 1
1753 1308 1
1754 488 1
1754 498 1
1754 1176 1
1754 1189 1
1754 1370 1
1754 1409 1
1754 1482 1
1755 1373 1
1755 1409 1
1756 230 1
1756 983 1
1756 1568 1
1757 537 1
1757 595 1
1757 676 1
1757 1105 1
1757 1150 1
1757 1173 1
1757 1174 1
1757 1251 1
1757 1329 1
1757 1497 1
1757 1651 1
1757 1726 1
1758 257 1
1758 595 1
1758 676 1
1758 683 1
1758 1358 1
1758 1726 1
1759 1629 1
1760 128 1
1760 812 1
1760 1036 1
1760 1439 1
1760 1483 1
1760 1511 1
1761 1666 1
1762 42 1
1762 1085 1
1762 1615 1
1763 60 1
1763 1469 1
1763 1588 1
1764 347 1
1764 559 1
1764 1201 1
1764 1562 1
1764 1727 1
1765 1072 1
1766 391 1
1766 1206 1
1768 369 1
1768 650 1
1769 247 1
1769 936 1
1769 991 1
1769 1032 1
1769 1641 1
1770 1450 1
1771 578 1
1771 1037 1
1772 52 1
1772 273 1
1772 550 1
1772 712 1
1772 943 1
1772 1254 1
1772 1550 1
1773 391 1
1773 712 1
1774 195 1
1774 227 1
1774 369 1
1774 839 1
1775 369 1
1775 1581 1
1776 391 1
1776 712 1
1776 949 1
1777 453 1
1778 171 1
1778 226 1
1778 242 1
1778 769 1
1778 1033 1
1778 1527 1
1778 1551 1
1779 877 1
1779 1257 1
1779 1307 1
1779 1309 1
1779 1615 1
1779 1749 1
1780 109 1
1780 934 1
1780 1015 1
1781 195 1
1781 650 1
1781 653 1
1781 1032 1
1781 1090 1
1781 1631 1
1782 74 1
1782 195 1
1782 1032 1
1782 1401 1
1783 242 1
1783 681 1
1783 737 1
1783 1062 1
1783 1207 1
1783 1596 1
1783 1601 1
1783 1697 1
1783 1713 1
1784 776 1
1784 1185 1
1785 1126 1
1786 581 1
1786 777 1
1787 943 1
1787 1176 1
1787 1437 1
1788 752 1
1788 753 1
1789 1626 1
1790 247 1
1790 257 1
1790 726 1
1791 257 1
1791 315 1
1792 158 1
1792 881 1
1793 158 1
1793 881 1
1794 158 1
1794 881 1
1795 247 1
1795 726 1
1796 232 1
1796 943 1
1796 1402 1
1797 1126 1
1797 1176 1
1797 1631 1
1798 585 1
1798 670 1
1798 1631 1
1798 1643 1
1798 1712 1
1799 586 1
1799 955 1
1800 249 1
1800 305 1
1800 955 1
1800 1222 1
1800 1643 1
1800 1649 1
1800 1712 1
1801 976 1
1802 127 1
1802 171 1
1803 207 1
1803 227 1
1803 260 1
1803 934 1
1803 1072 1
1803 1724 1
1804 232 1
1804 453 1
1805 64 1
1805 1539 1
1805 1685 1
1806 465 1
1806 466 1
1806 1409 1
1807 130 1
1807 369 1
1808 64 1
1808 66 1
1808 1539 1
1808 1685 1
1809 369 1
1810 74 1
1810 207 1
1810 401 1
1810 495 1
1810 917 1
1811 60 1
1811 112 1
1811 197 1
1811 438 1
1811 574 1
1811 592 1
1811 613 1
1811 895 1
1811 900 1
1811 1155 1
1811 1157 1
1811 1181 1
1811 1183 1
1811 1433 1
1811 1434 1
1811 1501 1
1811 1536 1
1811 1537 1
1811 1623 1
1811 1770 1
1812 1197 1
1813 1097 1
1814 49 1
1814 914 1
1815 79 1
1815 374 1
1815 375 1
1815 422 1
1815 590 1
1815 695 1
1815 914 1
1815 923 1
1815 943 1
1815 1115 1
1815 1585 1
1815 1681 1
1816 914 1
1816 923 1
1816 943 1
1816 1115 1
1816 1169 1
1816 1413 1
1816 1645 1
1817 315 1
1818 315 1
1819 49 1
1819 347 1
1819 398 1
1819 402 1
1819 568 1
1819 933 1
1819 1007 1
1819 1025 1
1819 1072 1
1819 1225 1
1819 1360 1
1819 1394 1
1820 1072 1
1821 131 1
1821 230 1
1821 559 1
1821 1370 1
1821 1692 1
1822 122 1
1822 548 1
1822 626 1
1822 784 1
1822 993 1
1822 1318 1
1822 1462 1
1822 1465 1
1822 1481 1
1822 1517 1
1822 1771 1
1823 75 1
1823 300 1
1823 450 1
1823 626 1
1823 700 1
1823 797 1
1823 914 1
1823 949 1
1823 1037 1
1823 1050 1
1823 1070 1
1823 1201 1
1823 1329 1
1823 1529 1
1823 1653 1
1824 1037 1
1824 1050 1
1825 1660 1
1826 1499 1
1826 1615 1
1827 1244 1
1827 1467 1
1828 156 1
1828 828 1
1829 741 1
1829 944 1
1829 945 1
1829 1097 1
1830 1097 1
1831 176 1
1831 1078 1
1831 1172 1
1831 1619 1
1831 1620 1
1831 1798 1
1831 1799 1
1831 1800 1
1832 859 1
1832 923 1
1833 559 1
1833 846 1
1833 1197 1
1833 1704 1
1836 242 1
1836 498 1
1836 1105 1
1836 1164 1
1836 1176 1
1836 1271 1
1836 1329 1
1836 1430 1
1837 156 1
1837 242 1
1838 156 1
1838 242 1
1840 1329 1
1840 1631 1
1841 952 1
1841 1288 1
1842 828 1
1842 1176 1
1843 109 1
1844 227 1
1844 331 1
1844 356 1
1844 369 1
1844 712 1
1844 806 1
1844 1483 1
1845 163 1
1845 934 1
1845 1060 1
1845 1819 1
1846 1176 1
1846 1197 1
1846 1482 1
1846 1629 1
1847 747 1
1847 1032 1
1847 1197 1
1848 207 1
1848 635 1
1848 712 1
1849 581 1
1849 1483 1
1849 1527 1
1849 1750 1
1849 1832 1
1850 500 1
1850 558 1
1850 559 1
1850 747 1
1850 1085 1
1850 1375 1
1850 1487 1
1850 1615 1
1850 1695 1
1851 741 1
1851 1764 1
1852 502 1
1852 559 1
1852 1375 1
1852 1615 1
1853 369 1
1853 1641 1
1854 626 1
1855 949 1
1855 1558 1
1855 1657 1
1856 381 1
1856 1100 1
1856 1199 1
1856 1483 1
1856 1642 1
1857 369 1
1857 994 1
1857 1207 1
1858 1207 1
1859 1032 1
1859 1172 1
1860 722 1
1860 1473 1
1860 1483 1
1860 1660 1
1861 158 1
1861 190 1
1861 1714 1
1861 1726 1
1862 712 1
1862 1332 1
1863 315 1
1863 1387 1
1863 1588 1
1863 1761 1
1864 158 1
1865 88 1
1865 434 1
1865 504 1
1865 587 1
1865 797 1
1865 921 1
1865 934 1
1865 935 1
1865 949 1
1865 1109 1
1865 1176 1
1865 1185 1
1865 1201 1
1865 1251 1
1865 1295 1
1865 1397 1
1865 1577 1
1865 1610 1
1865 1713 1
1865 1720 1
1865 1764 1
1865 1765 1
1865 1819 1
1865 1820 1
1865 1851 1
1865 1854 1
1866 380 1
1866 437 1
1866 606 1
1866 856 1
1866 1201 1
1866 1271 1
1866 1752 1
1866 1784 1
1868 158 1
1868 435 1
1869 207 1
1869 1207 1
1869 1483 1
1869 1614 1
1870 1116 1
1870 1535 1
1870 1779 1
1871 42 1
1871 712 1
1871 1679 1
1872 453 1
1872 1444 1
1874 453 1
1874 1147 1
1875 242 1
1875 453 1
1876 453 1
1876 1483 1
1877 453 1
1877 1483 1
1878 195 1
1878 391 1
1878 799 1
1878 1218 1
1878 1314 1
1878 1483 1
1879 369 1
1879 1032 1
1880 741 1
1880 832 1
1881 195 1
1881 391 1
1881 949 1
1882 1105 1
1882 1195 1
1882 1760 1
1883 200 1
1883 207 1
1883 453 1
1883 655 1
1883 1158 1
1883 1483 1
1884 207 1
1884 453 1
1884 511 1
1885 207 1
1885 242 1
1885 951 1
1885 984 1
1885 1251 1
1885 1709 1
1885 1726 1
1886 77 1
1886 683 1
1886 828 1
1886 1653 1
1886 1667 1
1887 242 1
1887 626 1
1888 77 1
1888 453 1
1888 1409 1
1888 1522 1
1888 1523 1
1889 846 1
1890 1055 1
1890 1207 1
1891 453 1
1891 1527 1
1892 77 1
1893 453 1
1893 1126 1
1893 1444 1
1894 591 1
1894 1207 1
1895 1207 1
1896 64 1
1896 164 1
1896 207 1
1896 776 1
1896 832 1
1896 949 1
1897 116 1
1897 408 1
1897 557 1
1897 730 1
1897 734 1
1897 737 1
1897 738 1
1897 1100 1
1897 1111 1
1897 1116 1
1897 1171 1
1897 1237 1
1897 1370 1
1897 1471 1
1897 1472 1
1897 1695 1
1897 1831 1
1897 1834 1
1898 1281 1
1899 64 1
1899 1726 1
1900 74 1
1900 711 1
1900 852 1
1901 23 1
1901 185 1
1901 369 1
1901 1728 1
1902 881 1
1902 1800 1
1903 828 1
1903 1510 1
1904 712 1
1905 207 1
1905 227 1
1905 498 1
1905 607 1
1905 1072 1
1906 188 1
1906 341 1
1906 722 1
1906 1391 1
1906 1897 1
1907 341 1
1907 722 1
1907 725 1
1907 756 1
1907 757 1
1907 1483 1
1907 1757 1
1907 1790 1
1907 1865 1
1907 1873 1
1907 1897 1
1908 391 1
1908 951 1
1908 997 1
1909 106 1
1909 1666 1
1909 1811 1
1909 1897 1
1910 951 1
1910 1037 1
1910 1329 1
1910 1481 1
1910 1868 1
1911 158 1
1912 53 1
1912 163 1
1912 614 1
1912 665 1
1912 734 1
1912 804 1
1912 810 1
1912 835 1
1912 905 1
1912 1041 1
1912 1323 1
1912 1476 1
1912 1506 1
1912 1686 1
1912 1715 1
1912 1892 1
1913 1409 1
1914 158 1
1914 1736 1
1915 287 1
1915 288 1
1915 289 1
1915 328 1
1915 380 1
1915 770 1
1915 967 1
1915 994 1
1915 997 1
1915 1104 1
1915 1122 1
1915 1176 1
1915 1192 1
1915 1223 1
1915 1295 1
1915 1389 1
1915 1773 1
1915 1784 1
1916 50 1
1916 287 1
1916 288 1
1916 289 1
1916 770 1
1916 994 1
1916 1176 1
1916 1177 1
1916 1389 1
1916 1495 1
1916 1611 1
1916 1776 1
1917 207 1
1917 1197 1
1918 42 1
1918 207 1
1919 369 1
1919 1197 1
1920 753 1
1920 1072 1
1921 949 1
1921 1072 1
1921 1197 1
1921 1201 1
1921 1389 1
1922 369 1
1922 631 1
1922 1265 1
1922 1409 1
1923 1072 1
1923 1265 1
1924 42 1
1924 369 1
1925 1265 1
1925 1409 1
1925 1666 1
1926 70 1
1926 293 1
1926 639 1
1926 1409 1
1926 1924 1
1927 1037 1
1927 1146 1
1927 1158 1
1927 1267 1
1927 1401 1
1928 712 1
1928 1527 1
1929 171 1
1930 77 1
1930 884 1
1931 1645 1
1932 225 1
1933 391 1
1933 674 1
1933 1176 1
1933 1525 1
1933 1772 1
1934 824 1
1934 1158 1
1934 1207 1
1934 1900 1
1935 1158 1
1935 1207 1
1936 42 1
1937 147 1
1937 693 1
1937 1207 1
1938 369 1
1938 1443 1
1938 1645 1
1939 1402 1
1940 487 1
1940 876 1
1941 1402 1
1942 74 1
1942 80 1
1942 89 1
1942 1105 1
1943 1588 1
1945 559 1
1946 712 1
1946 1527 1
1947 116 1
1947 158 1
1947 409 1
1948 980 1
1949 242 1
1949 1781 1
1949 1782 1
1950 453 1
1950 511 1
1951 40 1
1951 66 1
1951 119 1
1951 177 1
1951 207 1
1951 215 1
1951 216 1
1951 227 1
1951 290 1
1951 291 1
1951 303 1
1951 319 1
1951 335 1
1951 340 1
1951 347 1
1951 369 1
1951 377 1
1951 380 1
1951 399 1
1951 426 1
1951 435 1
1951 436 1
1951 517 1
1951 518 1
1951 533 1
1951 534 1
1951 595 1
1951 631 1
1951 652 1
1951 713 1
1951 799 1
1951 872 1
1951 893 1
1951 910 1
1951 967 1
1951 1010 1
1951 1025 1
1951 1044 1
1951 1072 1
1951 1097 1
1951 1106 1
1951 1108 1
1951 1136 1
1951 1187 1
1951 1328 1
1951 1386 1
1951 1387 1
1951 1402 1
1951 1410 1
1951 1417 1
1951 1438 1
1951 1445 1
1951 1496 1
1951 1521 1
1951 1533 1
1951 1606 1
1951 1669 1
1951 1675 1
1951 1713 1
1951 1764 1
1951 1803 1
1951 1835 1
1951 1861 1
1951 1862 1
1951 1863 1
1951 1905 1
1951 1921 1
1951 1932 1
1952 1037 1
1953 764 1
1953 1176 1
1954 764 1
1954 1267 1
1955 77 1
1955 1912 1
1956 1197 1
1956 1912 1
1957 145 1
1957 158 1
1957 409 1
1958 158 1
1958 409 1
1959 158 1
1959 409 1
1960 158 1
1960 409 1
1960 1615 1
1961 242 1
1961 453 1
1962 453 1
1962 1487 1
1963 43 1
1963 1207 1
1964 242 1
1964 1207 1
1964 1483 1
1965 185 1
1965 369 1
1965 1318 1
1965 1542 1
1966 1254 1
1967 626 1
1967 949 1
1967 990 1
1967 1638 1
1968 116 1
1968 1120 1
1969 158 1
1970 881 1
1971 1140 1
1972 1140 1
1972 1483 1
1973 158 1
1974 158 1
1974 1811 1
1975 453 1
1975 1783 1
1975 1965 1
1976 1147 1
1976 1172 1
1977 158 1
1978 77 1
1978 116 1
1979 453 1
1979 511 1
1980 116 1
1980 369 1
1980 416 1
1980 752 1
1981 722 1
1982 369 1
1982 1197 1
1983 1032 1
1983 1750 1
1983 1803 1
1984 158 1
1984 1032 1
1984 1197 1
1984 1772 1
1985 185 1
1985 232 1
1985 369 1
1985 721 1
1985 840 1
1985 1094 1
1985 1124 1
1985 1158 1
1985 1197 1
1985 1293 1
1985 1642 1
1985 1847 1
1985 1984 1
1986 293 1
1986 779 1
1987 453 1
1987 820 1
1988 982 1
1989 45 1
1989 171 1
1989 173 1
1989 200 1
1989 257 1
1989 258 1
1989 259 1
1989 265 1
1989 319 1
1989 455 1
1989 456 1
1989 458 1
1989 631 1
1989 722 1
1989 769 1
1989 792 1
1989 890 1
1989 1050 1
1989 1105 1
1989 1282 1
1989 1307 1
1989 1309 1
1989 1502 1
1989 1503 1
1989 1519 1
1989 1625 1
1989 1645 1
1989 1759 1
1989 1809 1
1990 171 1
1990 890 1
1990 891 1
1990 1050 1
1990 1282 1
1990 1309 1
1990 1444 1
1990 1502 1
1991 74 1
1991 193 1
1991 699 1
1991 712 1
1991 951 1
1991 992 1
1991 1097 1
1991 1126 1
1991 1626 1
1992 557 1
1992 741 1
1992 1726 1
1993 64 1
1993 66 1
1994 453 1
1994 1369 1
1995 158 1
1995 232 1
1995 293 1
1995 706 1
1995 1431 1
1995 1823 1
1996 369 1
1996 456 1
1996 959 1
1996 1176 1
1996 1445 1
1996 1592 1
1996 1738 1
1997 369 1
1998 130 1
1998 332 1
1998 608 1
1998 1207 1
1998 1483 1
1999 332 1
1999 1849 1
2000 145 1
2000 498 1
2000 741 1
2000 1523 1
2000 1951 1
2001 145 1
2001 453 1
2001 488 1
2001 498 1
2001 741 1
2001 1951 1
2002 1348 1
2003 409 1
2003 1197 1
2004 363 1
2004 631 1
2004 1037 1
2004 1409 1
2005 356 1
2005 730 1
2006 338 1
2006 369 1
2007 369 1
2007 1207 1
2007 1437 1
2007 1951 1
2008 434 1
2008 931 1
2008 1207 1
2008 1951 1
2009 90 1
2009 101 1
2009 145 1
2009 158 1
2009 257 1
2009 409 1
2009 464 1
2009 482 1
2009 507 1
2009 535 1
2009 536 1
2009 538 1
2009 550 1
2009 722 1
2009 785 1
2009 796 1
2009 894 1
2009 914 1
2009 1100 1
2009 1207 1
2009 1615 1
2009 1653 1
2009 1707 1
2009 1730 1
2009 1756 1
2009 1886 1
2010 165 1
2010 243 1
2010 270 1
2010 380 1
2010 610 1
2010 820 1
2010 1360 1
2010 1819 1
2010 1921 1
2011 369 1
2011 820 1
2011 1097 1
2012 191 1
2012 1897 1
2013 934 1
2013 1164 1
2013 1225 1
2013 1506 1
2013 1951 1
2014 158 1
2014 441 1
2014 934 1
2014 935 1
2014 1015 1
2014 1951 1
2014 1989 1
2015 64 1
2015 66 1
2015 949 1
2015 1641 1
2017 127 1
2017 455 1
2017 456 1
2017 914 1
2017 1176 1
2017 1499 1
2017 1687 1
2017 1990 1
2017 1991 1
2018 369 1
2018 455 1
2018 752 1
2019 455 1
2019 456 1
2019 1666 1
2020 158 1
2020 1927 1
2020 1951 1
2021 369 1
2021 712 1
2021 1951 1
2022 881 1
2022 1208 1
2022 1897 1
2023 227 1
2023 1912 1
2024 227 1
2024 1912 1
2025 128 1
2025 764 1
2026 116 1
2026 1140 1
2027 312 1
2027 369 1
2027 391 1
2029 453 1
2029 1207 1
2030 316 1
2030 453 1
2030 1208 1
2031 276 1
2031 951 1
2031 1409 1
2031 1699 1
2032 149 1
2032 207 1
2032 247 1
2032 338 1
2033 95 1
2033 96 1
2033 418 1
2033 577 1
2033 591 1
2033 852 1
2033 854 1
2033 855 1
2033 923 1
2033 999 1
2033 1092 1
2033 1220 1
2033 1236 1
2033 1311 1
2033 1346 1
2033 1915 1
2033 1916 1
2033 1917 1
2033 1919 1
2034 171 1
2034 1339 1
2034 1629 1
2035 42 1
2035 507 1
2035 994 1
2035 1951 1
2036 303 1
2036 369 1
2036 1619 1
2036 1951 1
2037 453 1
2037 581 1
2037 626 1
2038 1032 1
2038 1592 1
2039 1197 1
2040 122 1
2040 741 1
2041 254 1
2041 425 1
2041 598 1
2041 654 1
2041 949 1
2041 1072 1
2041 1389 1
2041 1529 1
2041 1671 1
2041 1866 1
2041 1915 1
2041 1921 1
2042 1389 1
2042 1455 1
2042 1588 1
2042 1711 1
2042 1745 1
2042 1746 1
2043 101 1
2043 453 1
2043 488 1
2043 1055 1
2044 369 1
2044 1032 1
2044 1483 1
2045 712 1
2045 949 1
2045 1296 1
2045 1606 1
2046 606 1
2046 915 1
2046 1060 1
2046 1061 1
2046 1764 1
2046 1800 1
2047 77 1
2047 1105 1
2048 247 1
2048 949 1
2049 195 1
2049 196 1
2049 453 1
2049 1147 1
2050 951 1
2051 132 1
2051 230 1
2051 275 1
2051 343 1
2051 425 1
2051 585 1
2051 949 1
2051 1101 1
2051 1389 1
2051 1458 1
2051 1533 1
2052 741 1
2053 130 1
2053 174 1
2053 557 1
2053 741 1
2053 1685 1
2053 1951 1
2054 391 1
2054 409 1
2054 730 1
2054 1327 1
2055 232 1
2055 247 1
2055 275 1
2055 303 1
2055 634 1
2055 949 1
2055 1533 1
2055 1571 1
2055 1720 1
2055 1921 1
2056 626 1
2057 176 1
2057 712 1
2057 781 1
2057 949 1
2057 1334 1
2058 1267 1
2058 1912 1
2059 171 1
2060 63 1
2060 109 1
2060 175 1
2060 376 1
2060 440 1
2060 456 1
2060 635 1
2060 830 1
2060 884 1
2060 977 1
2060 1093 1
2060 1094 1
2060 1102 1
2060 1134 1
2060 1151 1
2060 1267 1
2060 1442 1
2060 1547 1
2060 1562 1
2060 1662 1
2060 1767 1
2060 1931 1
2060 1943 1
2060 1944 1
2060 1948 1
2061 132 1
2061 1989 1
2061 2060 1
2062 315 1
2062 1085 1
2063 315 1
2063 1085 1
2064 1199 1
2064 1329 1
2065 981 1
2065 1027 1
2065 1097 1
2065 1527 1
2065 1725 1
2066 1126 1
2066 1951 1
2067 127 1
2067 453 1
2067 1027 1
2067 1050 1
2067 1912 1
2068 175 1
2068 224 1
2068 242 1
2068 316 1
2068 432 1
2068 484 1
2068 594 1
2068 651 1
2068 764 1
2068 822 1
2068 1032 1
2068 1207 1
2068 1252 1
2068 1287 1
2068 1510 1
2069 230 1
2069 676 1
2069 1201 1
2069 1510 1
2070 1097 1
2070 1329 1
2071 637 1
2071 1329 1
2072 781 1
2072 1037 1
2072 1193 1
2072 1316 1
2073 358 1
2073 369 1
2073 1329 1
2073 1441 1
2073 1510 1
2074 712 1
2074 1097 1
2074 1629 1
2075 188 1
2075 781 1
2076 188 1
2076 781 1
2077 369 1
2077 635 1
2077 881 1
2077 1329 1
2078 116 1
2078 312 1
2078 635 1
2078 917 1
2078 1619 1
2078 1620 1
2079 195 1
2079 391 1
2079 712 1
2079 1629 1
2079 1700 1
2080 369 1
2080 1700 1
2081 369 1
2081 1072 1
2081 1156 1
2082 127 1
2082 558 1
2082 753 1
2082 1032 1
2082 1087 1
2082 1102 1
2082 1619 1
2083 369 1
2083 376 1
2083 1102 1
2083 1109 1
2083 1176 1
2083 1619 1
2083 1760 1
2083 1831 1
2083 2082 1
2084 237 1
2084 1272 1
2084 1443 1
2084 1620 1
2084 1844 1
2084 2083 1
2085 242 1
2085 453 1
2086 1498 1
2087 210 1
2087 559 1
2087 635 1
2087 1124 1
2088 13 1
2088 67 1
2088 149 1
2088 179 1
2088 227 1
2088 232 1
2088 249 1
2088 278 1
2088 279 1
2088 353 1
2088 421 1
2088 435 1
2088 497 1
2088 528 1
2088 565 1
2088 585 1
2088 586 1
2088 630 1
2088 706 1
2088 712 1
2088 714 1
2088 900 1
2088 920 1
2088 928 1
2088 998 1
2088 1072 1
2088 1139 1
2088 1194 1
2088 1357 1
2088 1362 1
2088 1400 1
2088 1415 1
2088 1500 1
2088 1627 1
2088 1628 1
2088 1664 1
2088 1671 1
2088 1672 1
2088 1995 1
2088 2003 1
2088 2046 1
2088 2059 1
2088 2060 1
2089 923 1
2089 943 1
2089 2088 1
2090 1428 1
2090 1989 1
2091 125 1
2091 175 1
2091 249 1
2091 369 1
2091 409 1
2091 411 1
2091 522 1
2091 523 1
2091 525 1
2091 569 1
2091 633 1
2091 954 1
2091 1007 1
2091 1116 1
2091 1725 1
2091 1777 1
2091 1947 1
2091 1973 1
2091 2039 1
2091 2054 1
2092 16 1
2092 369 1
2092 1815 1
2093 369 1
2093 411 1
2094 1105 1
2094 1811 1
2095 195 1
2095 676 1
2095 1032 1
2096 2 1
2096 635 1
2096 1685 1
2097 369 1
2097 1207 1
2098 307 1
2098 878 1
2098 943 1
2098 1072 1
2098 1819 1
2098 2022 1
2099 218 1
2099 468 1
2099 470 1
2099 828 1
2099 830 1
2099 1021 1
2099 1256 1
2099 1378 1
2099 1527 1
2099 1552 1
2099 1771 1
2099 1952 1
2099 2060 1
2099 2088 1
2100 1805 1
2100 1845 1
2100 1866 1
2101 741 1
2101 1404 1
2102 346 1
2102 2060 1
2103 741 1
2103 865 1
2103 892 1
2103 1197 1
2103 1216 1
2103 1649 1
2104 650 1
2105 227 1
2105 487 1
2105 741 1
2105 1075 1
2106 171 1
2106 1207 1
2106 1444 1
2107 77 1
2107 369 1
2107 418 1
2107 453 1
2107 1147 1
2107 1244 1
2107 1417 1
2108 712 1
2108 1951 1
2109 1446 1
2110 730 1
2110 1207 1
2111 293 1
2111 2088 1
2112 741 1
2112 1463 1
2112 1631 1
2112 1736 1
2112 1786 1
2112 1945 1
2113 158 1
2113 159 1
2113 160 1
2113 233 1
2113 287 1
2113 289 1
2113 301 1
2113 361 1
2113 403 1
2113 432 1
2113 476 1
2113 521 1
2113 544 1
2113 549 1
2113 601 1
2113 632 1
2113 653 1
2113 679 1
2113 792 1
2113 811 1
2113 813 1
2113 866 1
2113 1000 1
2113 1020 1
2113 1032 1
2113 1033 1
2113 1034 1
2113 1036 1
2113 1053 1
2113 1077 1
2113 1080 1
2113 1125 1
2113 1202 1
2113 1260 1
2113 1370 1
2113 1400 1
2113 1404 1
2113 1440 1
2113 1451 1
2113 1466 1
2113 1487 1
2113 1502 1
2113 1504 1
2113 1518 1
2113 1519 1
2113 1520 1
2113 1531 1
2113 1561 1
2113 1585 1
2113 1593 1
2113 1611 1
2113 1621 1
2113 1637 1
2113 1657 1
2113 1684 1
2113 1689 1
2113 1725 1
2113 1733 1
2113 1743 1
2113 1760 1
2113 1763 1
2113 1782 1
2113 1790 1
2113 1795 1
2113 1882 1
2113 1886 1
2113 1889 1
2113 1895 1
2113 1916 1
2113 1928 1
2113 1961 1
2113 1985 1
2113 2082 1
2113 2084 1
2113 2095 1
2113 2100 1
2114 207 1
2114 828 1
2114 1075 1
2116 498 1
2116 712 1
2116 1097 1
2117 650 1
2117 730 1
2117 1105 1
2117 1558 1
2118 8 1
2118 247 1
2119 239 1
2119 1037 1
2120 1105 1
2120 1116 1
2120 1558 1
2121 1156 1
2122 781 1
2122 1097 1
2123 122 1
2123 741 1
2123 914 1
2124 1172 1
2124 1833 1
2125 33 1
2125 109 1
2125 370 1
2125 462 1
2125 606 1
2125 779 1
2125 914 1
2125 1196 1
2125 1230 1
2125 1329 1
2125 1631 1
2125 1712 1
2125 1797 1
2125 1804 1
2125 1839 1
2125 1841 1
2125 1882 1
2125 2028 1
2125 2087 1
2126 1329 1
2126 2060 1
2127 276 1
2128 276 1
2128 480 1
2128 779 1
2128 1329 1
2129 578 1
2129 1329 1
2130 135 1
2130 136 1
2130 158 1
2130 581 1
2130 1005 1
2130 1007 1
2130 1073 1
2130 1223 1
2131 158 1
2131 581 1
2131 583 1
2131 712 1
2131 846 1
2131 1016 1
2131 1017 1
2131 2128 1
2132 498 1
2132 2131 1
2133 158 1
2133 1027 1
2133 1548 1
2133 1726 1
2134 158 1
2134 1027 1
2134 1726 1
2135 627 1
2136 2131 1
2137 247 1
2137 1037 1
2137 1951 1
2138 741 1
2138 1038 1
2138 1050 1
2138 1051 1
2138 1590 1
2138 2088 1
2138 2117 1
2139 207 1
2139 305 1
2139 828 1
2140 369 1
2140 1590 1
2141 207 1
2141 464 1
2141 1037 1
2141 1365 1
2141 1465 1
2142 178 1
2142 226 1
2142 230 1
2142 231 1
2142 232 1
2142 374 1
2142 421 1
2142 481 1
2142 548 1
2142 661 1
2142 692 1
2142 873 1
2142 928 1
2142 957 1
2142 975 1
2142 993 1
2142 1103 1
2142 1122 1
2142 1171 1
2142 1350 1
2142 1409 1
2142 1412 1
2142 1514 1
2142 1515 1
2142 1590 1
2142 1664 1
2142 1672 1
2142 2012 1
2142 2056 1
2142 2088 1
2143 116 1
2143 224 1
2143 266 1
2143 341 1
2143 342 1
2143 424 1
2143 489 1
2143 511 1
2143 568 1
2143 625 1
2143 910 1
2143 936 1
2143 986 1
2143 1266 1
2143 1298 1
2143 1414 1
2143 1483 1
2143 1515 1
2143 1542 1
2143 1679 1
2143 1829 1
2143 1898 1
2143 1940 1
2143 2105 1
2144 303 1
2144 693 1
2144 712 1
2144 1176 1
2144 1207 1
2144 1865 1
2144 1916 1
2144 2089 1
2145 951 1
2145 1197 1
2146 207 1
2146 951 1
2146 1197 1
2146 1365 1
2146 2139 1
2147 122 1
2147 207 1
2147 209 1
2147 268 1
2147 269 1
2147 303 1
2147 488 1
2147 651 1
2147 741 1
2147 868 1
2147 951 1
2147 953 1
2147 1043 1
2147 1177 1
2147 1279 1
2147 1365 1
2147 1904 1
2147 1965 1
2147 2139 1
2147 2140 1
2148 242 1
2148 270 1
2148 435 1
2148 573 1
2148 613 1
2148 996 1
2148 1055 1
2148 1083 1
2148 1304 1
2148 1467 1
2148 1588 1
2148 1615 1
2148 1863 1
2148 1913 1
2148 2043 1
2149 1055 1
2149 1483 1
2150 1055 1
2150 1483 1
2151 487 1
2151 949 1
2151 1105 1
2151 1140 1
2151 2148 1
2152 336 1
2153 488 1
2153 489 1
2153 949 1
2153 1055 1
2153 1588 1
2153 1999 1
2153 2043 1
2153 2151 1
2153 2152 1
2154 149 1
2154 1409 1
2154 2088 1
2155 275 1
2155 747 1
2155 2125 1
2156 745 1
2156 1310 1
2156 1373 1
2156 1725 1
2156 2143 1
2157 74 1
2157 507 1
2157 1126 1
2157 1707 1
2158 74 1
2158 116 1
2158 1126 1
2159 730 1
2159 987 1
2159 1197 1
2159 1666 1
2159 2099 1
2160 116 1
2160 1279 1
2161 1126 1
2161 2143 1
2162 722 1
2162 798 1
2162 828 1
2162 1429 1
2162 1606 1
2162 1666 1
2162 1679 1
2162 1695 1
2163 218 1
2163 722 1
2163 1072 1
2164 158 1
2164 759 1
2164 1186 1
2164 1216 1
2164 1289 1
2164 1381 1
2165 534 1
2165 635 1
2165 1063 1
2165 1102 1
2165 1124 1
2165 1945 1
2165 2035 1
2165 2087 1
2166 158 1
2166 1072 1
2167 158 1
2167 493 1
2168 116 1
2168 722 1
2168 779 1
2168 1159 1
2168 1409 1
2168 1665 1
2168 1666 1
2168 1695 1
2168 2088 1
2169 257 1
2170 62 1
2170 107 1
2170 691 1
2170 828 1
2170 1665 1
2170 2060 1
2170 2103 1
2170 2155 1
2171 2060 1
2171 2142 1
2171 2155 1
2172 257 1
2172 1105 1
2172 1402 1
2172 1483 1
2172 1951 1
2173 257 1
2173 1951 1
2175 1037 1
2175 1116 1
2176 741 1
2177 581 1
2177 712 1
2177 1032 1
2178 559 1
2178 846 1
2178 1124 1
2179 56 1
2179 265 1
2179 362 1
2179 450 1
2179 513 1
2179 626 1
2179 1038 1
2179 1039 1
2179 1050 1
2179 1051 1
2179 1414 1
2180 1050 1
2180 1051 1
2180 1402 1
2180 1414 1
2180 1726 1
2181 453 1
2181 820 1
2181 990 1
2181 1641 1
2181 2113 1
2182 914 1
2182 1215 1
2182 1989 1
2183 453 1
2183 820 1
2183 1483 1
2183 1527 1
2184 453 1
2184 820 1
2185 626 1
2187 626 1
2187 1201 1
2188 409 1
2188 633 1
2188 676 1
2188 954 1
2188 996 1
2188 1326 1
2188 1346 1
2188 1399 1
2188 1447 1
2188 1947 1
2188 1957 1
2188 1969 1
2188 1973 1
2188 2091 1
2188 2093 1
2189 315 1
2189 1811 1
2189 2099 1
2190 158 1
2190 409 1
2191 409 1
2191 1880 1
2192 1653 1
2192 2113 1
2194 1228 1
2194 1989 1
2195 233 1
2195 240 1
2195 1307 1
2196 268 1
2197 990 1
2197 1105 1
2198 129 1
2198 1800 1
2199 49 1
2199 64 1
2199 391 1
2199 994 1
2199 1915 1
2199 1933 1
2199 2057 1
2199 2090 1
2200 650 1
2200 1267 1
2201 224 1
2201 489 1
2201 599 1
2201 600 1
2201 741 1
2201 927 1
2201 984 1
2201 990 1
2201 1032 1
2201 1271 1
2201 1298 1
2201 1316 1
2201 1370 1
2201 1373 1
2201 1551 1
2201 1567 1
2201 1756 1
2201 1803 1
2201 1813 1
2201 1829 1
2201 1830 1
2201 2105 1
2201 2155 1
2202 1289 1
2202 2201 1
2203 85 1
2203 830 1
2203 2195 1
2204 1037 1
2204 1158 1
2205 1037 1
2205 1498 1
2206 1498 1
2207 1329 1
2207 1992 1
2207 2053 1
2207 2091 1
2208 1207 1
2208 1758 1
2208 2008 1
2209 581 1
2209 1207 1
2209 1315 1
2209 1483 1
2210 408 1
2210 753 1
2210 1032 1
2210 1510 1
2211 42 1
2211 207 1
2212 1102 1
2212 1985 1
2213 391 1
2213 1097 1
2213 1693 1
2213 2141 1
2214 158 1
2214 160 1
2214 776 1
2215 122 1
2215 156 1
2215 158 1
2215 712 1
2215 1795 1
2216 158 1
2217 158 1
2217 830 1
2218 74 1
2218 498 1
2218 625 1
2218 741 1
2218 1298 1
2218 1949 1
2218 2143 1
2219 1329 1
2219 1533 1
2220 116 1
2220 730 1
2220 738 1
2221 74 1
2221 82 1
2221 1103 1
2221 1802 1
2222 263 1
2222 581 1
2222 696 1
2222 730 1
2222 772 1
2222 840 1
2222 1032 1
2222 1040 1
2222 1070 1
2222 1228 1
2222 1666 1
2222 2193 1
2222 2196 1
2222 2201 1
2223 160 1
2223 227 1
2223 377 1
2223 895 1
2223 951 1
2223 994 1
2223 1037 1
2223 1051 1
2224 158 1
2224 160 1
2224 712 1
2224 868 1
2224 1951 1
2224 2147 1
2225 730 1
2225 2008 1
2226 141 1
2227 153 1
2228 694 1
2228 741 1
2228 1356 1
2229 393 1
2229 591 1
2229 593 1
2229 721 1
2229 1380 1
2229 2227 1
2230 158 1
2230 1051 1
2231 1626 1
2232 1105 1
2232 1116 1
2233 52 1
2233 113 1
2233 1071 1
2233 1321 1
2233 1550 1
2233 1551 1
2233 1605 1
2233 2155 1
2233 2161 1
2234 261 1
2234 441 1
2234 1725 1
2235 97 1
2235 141 1
2235 276 1
2235 283 1
2235 1037 1
2235 1058 1
2235 1222 1
2235 1866 1
2236 276 1
2236 300 1
2236 626 1
2236 1037 1
2236 1126 1
2236 1866 1
2237 195 1
2237 1037 1
2237 1071 1
2237 1641 1
2238 285 1
2238 347 1
2238 439 1
2238 765 1
2238 817 1
2238 848 1
2238 868 1
2238 991 1
2238 1047 1
2238 1215 1
2238 1238 1
2238 1319 1
2238 1365 1
2238 1494 1
2238 1649 1
2238 1650 1
2238 1713 1
2238 1777 1
2238 1786 1
2238 1839 1
2238 2014 1
2238 2016 1
2238 2061 1
2238 2103 1
2238 2170 1
2239 207 1
2239 209 1
2239 303 1
2239 606 1
2239 1197 1
2239 1428 1
2240 498 1
2240 741 1
2240 847 1
2241 93 1
2241 214 1
2241 217 1
2241 434 1
2241 830 1
2241 893 1
2241 991 1
2241 1238 1
2241 1287 1
2241 1459 1
2241 1989 1
2241 2081 1
2242 434 1
2242 694 1
2242 893 1
2243 774 1
2243 916 1
2243 1037 1
2243 1266 1
2243 1622 1
2243 1815 1
2243 2213 1
2244 207 1
2244 828 1
2244 2241 1
2245 393 1
2245 591 1
2245 1207 1
2246 591 1
2246 1072 1
2247 225 1
2247 507 1
2247 1764 1
2247 1845 1
2248 507 1
2248 712 1
2249 369 1
2249 1032 1
2249 1629 1
2250 127 1
2250 128 1
2250 207 1
2251 158 1
2251 1483 1
2251 1645 1
2251 1649 1
2252 158 1
2252 1483 1
2252 1645 1
2253 1197 1
2253 1645 1
2253 1649 1
2254 127 1
2254 213 1
2254 366 1
2254 412 1
2254 508 1
2254 580 1
2254 606 1
2254 835 1
2254 908 1
2254 909 1
2254 973 1
2254 1096 1
2254 1230 1
2254 1284 1
2254 1956 1
2254 2035 1
2254 2212 1
2255 132 1
2255 158 1
2256 943 1
2257 453 1
2257 1527 1
2258 55 1
2259 951 1
2259 1176 1
2259 1267 1
2259 2238 1
2260 158 1
2260 409 1
2260 2091 1
2260 2188 1
2261 623 1
2261 624 1
2261 939 1
2261 994 1
2261 997 1
2261 1460 1
2261 1481 1
2262 225 1
2263 489 1
2263 1055 1
2264 77 1
2264 799 1
2264 1280 1
2264 1483 1
2264 1515 1
2265 77 1
2265 884 1
2266 900 1
2266 951 1
2266 1811 1
2267 990 1
2267 1105 1
2268 914 1
2268 1615 1
2269 122 1
2269 207 1
2269 434 1
2269 693 1
2269 694 1
2269 893 1
2269 2244 1
2270 598 1
2270 1105 1
2270 1232 1
2271 74 1
2271 116 1
2271 407 1
2271 507 1
2271 635 1
2271 830 1
2271 951 1
2271 1094 1
2271 1126 1
2271 1168 1
2271 1629 1
2271 1811 1
2271 1931 1
2271 1951 1
2271 2039 1
2272 171 1
2272 1134 1
2272 1215 1
2272 1615 1
2272 1646 1
2272 2103 1
2272 2170 1
2272 2214 1
2272 2216 1
2273 171 1
2273 230 1
2273 1404 1
2273 2088 1
2274 347 1
2274 431 1
2274 747 1
2274 949 1
2274 1201 1
2274 1312 1
2274 1319 1
2274 1368 1
2274 1823 1
2274 1865 1
2275 581 1
2275 1819 1
2276 23 1
2276 627 1
2276 702 1
2276 1292 1
2276 1687 1
2276 1841 1
2276 2142 1
2277 207 1
2277 293 1
2278 1105 1
2278 1685 1
2279 237 1
2279 369 1
2279 801 1
2279 1005 1
2279 1102 1
2279 1489 1
2279 2083 1
2279 2278 1
2280 787 1
2280 893 1
2280 943 1
2280 1402 1
2280 1834 1
2281 943 1
2281 1007 1
2282 85 1
2282 1134 1
2283 409 1
2283 1538 1
2283 1876 1
2284 165 1
2284 369 1
2284 1527 1
2284 1641 1
2285 194 1
2285 218 1
2285 830 1
2285 1037 1
2286 369 1
2286 1158 1
2286 1221 1
2287 369 1
2288 107 1
2288 118 1
2288 163 1
2288 1116 1
2288 1387 1
2288 2068 1
2289 52 1
2289 167 1
2289 207 1
2289 592 1
2289 602 1
2289 809 1
2289 859 1
2289 943 1
2289 1098 1
2289 1372 1
2289 1373 1
2289 1730 1
2290 1254 1
2291 1619 1
2291 2125 1
2292 1666 1
2293 347 1
2293 1265 1
2294 1370 1
2294 1631 1
2295 1370 1
2295 1373 1
2296 453 1
2296 1840 1
2296 1841 1
2296 2125 1
2297 453 1
2297 1027 1
2298 16 1
2298 25 1
2298 369 1
2298 1221 1
2298 1815 1
2298 1816 1
2299 1085 1
2300 188 1
2300 1606 1
2301 254 1
2301 554 1
2301 562 1
2301 626 1
2301 634 1
2301 674 1
2301 726 1
2301 781 1
2301 863 1
2301 864 1
2301 959 1
2301 990 1
2301 1329 1
2301 1590 1
2301 1606 1
2301 1822 1
2301 1823 1
2301 1855 1
2301 1896 1
2301 1907 1
2301 2179 1
2301 2180 1
2301 2274 1
2302 127 1
2302 369 1
2302 952 1
2302 1271 1
2302 1538 1
2303 207 1
2303 712 1
2303 1251 1
2303 1267 1
2303 1811 1
2304 581 1
2304 712 1
2304 2060 1
2305 591 1
2305 712 1
2305 914 1
2305 1695 1
2306 943 1
2306 1097 1
2306 1713 1
2306 1769 1
2306 2088 1
2307 158 1
2307 275 1
2307 338 1
2307 425 1
2307 703 1
2307 768 1
2307 2051 1
2308 158 1
2308 607 1
2308 934 1
2308 1072 1
2309 158 1
2309 1718 1
2310 158 1
2310 409 1
2311 1666 1
2312 712 1
2312 1590 1
2313 312 1
2313 507 1
2313 1037 1
2313 1121 1
2313 1308 1
2313 1441 1
2313 1989 1
2314 77 1
2314 923 1
2315 221 1
2315 257 1
2315 455 1
2315 456 1
2315 1409 1
2315 1811 1
2315 2010 1
2316 391 1
2316 1915 1
2317 623 1
2317 1105 1
2317 1116 1
2317 1214 1
2317 1296 1
2317 1451 1
2318 828 1
2318 2082 1
2319 116 1
2319 635 1
2319 1329 1
2320 722 1
2320 1197 1
2321 242 1
2321 434 1
2321 661 1
2321 1788 1
2321 1867 1
2322 231 1
2322 493 1
2322 631 1
2322 722 1
2322 981 1
2322 1100 1
2322 1105 1
2322 1480 1
2322 1825 1
2323 303 1
2323 487 1
2323 694 1
2323 1037 1
2323 1251 1
2323 1252 1
2323 2303 1
2324 488 1
2324 781 1
2325 158 1
2325 409 1
2325 1207 1
2325 1925 1
2326 66 1
2326 158 1
2326 411 1
2326 730 1
2326 915 1
2326 1207 1
2326 1922 1
2328 347 1
2328 391 1
2328 664 1
2328 935 1
2328 1063 1
2328 1072 1
2329 369 1
2329 492 1
2329 581 1
2329 800 1
2329 890 1
2329 1173 1
2329 1197 1
2329 2148 1
2330 128 1
2330 455 1
2330 1197 1
2330 2091 1
2331 242 1
2331 951 1
2331 1473 1
2331 1863 1
2332 1105 1
2332 1326 1
2332 1615 1
2333 369 1
2333 781 1
2333 1341 1
2333 1390 1
2334 275 1
2334 488 1
2334 949 1
2334 1061 1
2334 1866 1
2334 2143 1
2335 369 1
2336 824 1
2336 1510 1
2336 1660 1
2336 1924 1
2336 2107 1
2337 1498 1
2338 106 1
2338 1207 1
2339 158 1
2339 852 1
2339 1197 1
2339 1811 1
2340 1032 1
2340 1105 1
2340 1172 1
2340 2339 1
2341 164 1
2341 949 1
2341 1207 1
2341 1329 1
2341 1529 1
2341 1533 1
2342 106 1
2342 949 1
2342 1800 1
2343 391 1
2344 145 1
2344 1201 1
2344 1204 1
2344 1265 1
2344 1896 1
2344 2142 1
2345 176 1
2345 293 1
2345 589 1
2345 1116 1
2345 1118 1
2345 1243 1
2345 1265 1
2345 1329 1
2345 1483 1
2345 1562 1
2345 2133 1
2346 453 1
2346 1158 1
2346 1270 1
2347 934 1
2347 1037 1
2347 1360 1
2347 2010 1
2347 2328 1
2348 722 1
2348 730 1
2348 951 1
2348 1695 1
2349 132 1
2349 232 1
2349 1483 1
2349 2148 1
2350 16 1
2350 23 1
2350 25 1
2350 27 1
2350 1032 1
2350 1147 1
2350 1641 1
2350 1815 1
2350 1816 1
2350 2088 1
2350 2142 1
2350 2349 1
2351 1255 1
2351 1267 1
2352 1781 1
2353 230 1
2353 231 1
2353 507 1
2353 1629 1
2353 2143 1
2353 2271 1
2354 1172 1
2355 425 1
2355 1158 1
2355 1207 1
2355 1208 1
2355 1373 1
2356 163 1
2356 203 1
2356 323 1
2356 1222 1
2356 1673 1
2356 1882 1
2356 1939 1
2356 1941 1
2357 488 1
2357 1176 1
2358 369 1
2358 2274 1
2359 1032 1
2359 1339 1
2359 1370 1
2359 1373 1
2360 1339 1
2360 1370 1
2360 1373 1
2360 2113 1
2361 369 1
2361 1337 1
2362 369 1
2362 1055 1
2362 1800 1
2362 1890 1
2362 1999 1
2363 949 1
2364 18 1
2364 39 1
2364 40 1
2364 47 1
2364 59 1
2364 221 1
2364 222 1
2364 290 1
2364 297 1
2364 316 1
2364 426 1
2364 440 1
2364 452 1
2364 507 1
2364 561 1
2364 673 1
2364 687 1
2364 780 1
2364 905 1
2364 925 1
2364 965 1
2364 1065 1
2364 1066 1
2364 1067 1
2364 1075 1
2364 1077 1
2364 1116 1
2364 1118 1
2364 1140 1
2364 1312 1
2364 1406 1
2364 1507 1
2364 1562 1
2364 1596 1
2364 1598 1
2364 1738 1
2364 1747 1
2364 1791 1
2364 1805 1
2364 1835 1
2364 2002 1
2364 2017 1
2364 2086 1
2364 2125 1
2364 2175 1
2364 2205 1
2364 2206 1
2364 2208 1
2364 2221 1
2364 2231 1
2364 2337 1
2364 2348 1
2364 2351 1
2365 452 1
2365 1073 1
2366 132 1
2366 175 1
2366 409 1
2366 1158 1
2366 1319 1
2366 1373 1
2366 1558 1
2366 1560 1
2366 1561 1
2366 1779 1
2366 1787 1
2367 247 1
2367 335 1
2367 667 1
2367 1608 1
2367 1844 1
2367 1951 1
2367 2155 1
2367 2335 1
2368 247 1
2368 722 1
2368 1176 1
2369 268 1
2369 369 1
2369 2155 1
2370 507 1
2370 627 1
2370 1207 1
2371 60 1
2371 352 1
2371 627 1
2371 673 1
2371 756 1
2371 949 1
2371 1055 1
2371 1081 1
2371 1082 1
2371 1083 1
2371 1207 1
2371 1303 1
2371 1304 1
2371 1484 1
2371 1485 1
2371 2009 1
2371 2148 1
2371 2152 1
2372 242 1
2372 1158 1
2372 1207 1
2373 195 1
2373 338 1
2373 1370 1
2374 82 1
2374 106 1
2374 176 1
2374 1129 1
2374 1738 1
2375 263 1
2375 1109 1
2375 1197 1
2375 1365 1
2375 2068 1
2375 2157 1
2376 77 1
2377 126 1
2377 135 1
2377 136 1
2377 158 1
2377 159 1
2377 357 1
2377 407 1
2377 492 1
2377 747 1
2377 749 1
2377 755 1
2377 1121 1
2377 1125 1
2377 1270 1
2377 1351 1
2377 1375 1
2377 1486 1
2377 1520 1
2377 1558 1
2377 2187 1
2378 227 1
2378 1402 1
2378 1409 1
2379 141 1
2379 221 1
2379 293 1
2379 336 1
2379 369 1
2379 1207 1
2379 1341 1
2379 1402 1
2379 1653 1
2379 1811 1
2379 2153 1
2380 74 1
2380 1118 1
2380 1869 1
2380 2293 1
2381 391 1
2381 589 1
2381 784 1
2381 1695 1
2381 1897 1
2381 1942 1
2382 191 1
2382 1320 1
2382 1409 1
2382 1897 1
2383 42 1
2383 77 1
2383 741 1
2383 1725 1
2383 1911 1
2383 1951 1
2383 2172 1
2384 1621 1
2384 2143 1
2384 2304 1
2385 1032 1
2385 1666 1
2386 391 1
2386 1757 1
2386 2113 1
2387 12 1
2387 19 1
2387 74 1
2387 96 1
2387 165 1
2387 187 1
2387 236 1
2387 274 1
2387 504 1
2387 630 1
2387 720 1
2387 880 1
2387 897 1
2387 898 1
2387 962 1
2387 1116 1
2387 1117 1
2387 1149 1
2387 1236 1
2387 1483 1
2387 1554 1
2387 1555 1
2387 1556 1
2387 1704 1
2387 1741 1
2387 1831 1
2387 1839 1
2387 1988 1
2387 2028 1
2387 2343 1
2387 2363 1
2387 2380 1
2388 559 1
2388 1097 1
2388 1124 1
2389 369 1
2389 1147 1
2389 1176 1
2390 915 1
2390 1097 1
2391 676 1
2391 1024 1
2391 1615 1
2392 49 1
2392 195 1
2392 863 1
2392 887 1
2392 990 1
2392 2143 1
2393 74 1
2394 741 1
2394 1757 1
2395 1072 1
2395 1207 1
2395 1208 1
2396 2326 1
2397 5 1
2397 6 1
2397 114 1
2397 163 1
2397 225 1
2397 247 1
2397 737 1
2397 747 1
2397 1234 1
2397 1374 1
2397 1395 1
2397 1396 1
2397 1438 1
2397 2185 1
2397 2186 1
2397 2377 1
2398 1819 1
2399 153 1
2399 448 1
2400 198 1
2400 363 1
2400 390 1
2400 857 1
2400 932 1
2400 1185 1
2400 1228 1
2400 1535 1
2400 1558 1
2400 2232 1
2400 2301 1
2400 2334 1
2401 11 1
2401 1197 1
2402 388 1
2402 498 1
2402 692 1
2402 706 1
2402 741 1
2402 1447 1
2402 1527 1
2402 1638 1
2402 2147 1
2403 158 1
2403 409 1
2403 411 1
2403 1615 1
2403 1763 1
2404 340 1
2404 823 1
2404 875 1
2404 1103 1
2404 1178 1
2404 1179 1
2404 1201 1
2404 1204 1
2404 1356 1
2404 1440 1
2404 2041 1
2404 2050 1
2404 2115 1
2404 2156 1
2404 2308 1
2405 453 1
2405 1287 1
2405 1718 1
2405 1726 1
2406 158 1
2406 425 1
2406 776 1
2406 949 1
2406 1352 1
2406 1529 1
2407 1055 1
2407 1409 1
2408 263 1
2408 293 1
2408 1147 1
2408 1172 1
2408 1373 1
2409 1815 1
2410 669 1
2410 670 1
2410 1199 1
2410 1329 1
2411 478 1
2411 669 1
2411 670 1
2411 1329 1
2411 1535 1
2411 2009 1
2412 747 1
2412 943 1
2412 949 1
2412 1116 1
2412 1505 1
2412 1790 1
2413 369 1
2413 2142 1
2414 130 1
2414 223 1
2414 302 1
2414 304 1
2414 1201 1
2414 1204 1
2414 2046 1
2414 2143 1
2414 2238 1
2415 741 1
2415 1032 1
2415 1201 1
2415 1281 1
2415 2143 1
2416 380 1
2416 1032 1
2416 1365 1
2416 2113 1
2417 207 1
2417 307 1
2417 434 1
2417 463 1
2417 930 1
2417 2327 1
2418 307 1
2418 377 1
2418 434 1
2418 463 1
2418 1483 1
2419 1185 1
2419 1685 1
2419 2397 1
2420 1185 1
2420 1402 1
2421 707 1
2421 852 1
2421 943 1
2421 2088 1
2422 116 1
2422 293 1
2422 2091 1
2423 730 1
2423 943 1
2423 949 1
2423 1844 1
2424 881 1
2424 1329 1
2424 2067 1
2424 2209 1
2425 2404 1
2426 39 1
2426 161 1
2426 175 1
2426 230 1
2426 242 1
2426 280 1
2426 370 1
2426 409 1
2426 410 1
2426 411 1
2426 421 1
2426 469 1
2426 487 1
2426 538 1
2426 616 1
2426 617 1
2426 656 1
2426 676 1
2426 677 1
2426 688 1
2426 690 1
2426 738 1
2426 742 1
2426 914 1
2426 945 1
2426 949 1
2426 996 1
2426 1319 1
2426 1330 1
2426 1340 1
2426 1341 1
2426 1362 1
2426 1372 1
2426 1373 1
2426 1489 1
2426 1490 1
2426 1512 1
2426 1625 1
2426 1797 1
2426 1812 1
2426 1823 1
2426 1909 1
2426 2009 1
2426 2017 1
2426 2041 1
2426 2046 1
2426 2109 1
2426 2250 1
2426 2301 1
2426 2366 1
2426 2409 1
2427 949 1
2427 1373 1
2428 2364 1
2429 247 1
2429 2364 1
2430 377 1
2430 1102 1
2430 1619 1
2430 1620 1
2430 2125 1
2431 498 1
2432 49 1
2432 230 1
2432 391 1
2432 712 1
2432 721 1
2432 1126 1
2432 1197 1
2432 1605 1
2432 1649 1
2432 1704 1
2432 1786 1
2432 1915 1
2432 2143 1
2433 498 1
2433 1937 1
2433 2143 1
2434 106 1
2434 1800 1
2435 85 1
2435 116 1
2436 195 1
2436 768 1
2436 951 1
2436 1619 1
2436 1757 1
2437 768 1
2437 1620 1
2438 195 1
2438 391 1
2438 712 1
2438 1915 1
2439 1445 1
2439 2088 1
2440 1332 1
2441 365 1
2441 377 1
2441 453 1
2441 1783 1
2442 165 1
2442 1306 1
2442 1951 1
2442 2072 1
2442 2201 1
2443 776 1
2443 949 1
2443 1185 1
2443 1626 1
2443 2238 1
2443 2274 1
2444 498 1
2444 1126 1
2445 369 1
2445 753 1
2445 1483 1
2446 124 1
2446 198 1
2446 199 1
2446 280 1
2446 423 1
2446 567 1
2446 584 1
2446 598 1
2446 626 1
2446 688 1
2446 747 1
2446 1360 1
2446 1558 1
2446 1595 1
2446 1733 1
2446 1865 1
2446 2301 1
2446 2406 1
2447 747 1
2447 1109 1
2447 2017 1
2447 2301 1
2448 2142 1
2448 2426 1
2449 106 1
2449 648 1
2449 828 1
2449 1011 1
2449 1666 1
2449 1679 1
2449 1726 1
2449 1897 1
2449 1992 1
2449 2207 1
2450 158 1
2451 1176 1
2451 1823 1
2452 261 1
2452 1726 1
2453 171 1
2453 190 1
2453 226 1
2453 257 1
2453 351 1
2453 356 1
2453 531 1
2453 532 1
2453 682 1
2453 806 1
2453 824 1
2453 1409 1
2453 1538 1
2453 1546 1
2453 1653 1
2453 1778 1
2453 1805 1
2453 1808 1
2453 1863 1
2453 1929 1
2453 1989 1
2453 1990 1
2453 2034 1
2453 2452 1
2454 257 1
2454 517 1
2454 1675 1
2454 1783 1
2454 2234 1
2455 127 1
2455 128 1
2455 491 1
2455 1201 1
2455 1635 1
2455 2147 1
2455 2156 1
2455 2426 1
2456 11 1
2456 369 1
2456 822 1
2456 2048 1
2456 2081 1
2456 2288 1
2457 369 1
2457 1558 1
2458 1803 1
2459 508 1
2459 1117 1
2459 1227 1
2459 1267 1
2459 1382 1
2459 1527 1
2459 1565 1
2460 135 1
2460 1097 1
2460 2007 1
2461 2 1
2461 391 1
2461 712 1
2461 1267 1
2461 1483 1
2461 1790 1
2461 2446 1
2462 2102 1
2463 257 1
2463 1207 1
2463 1695 1
2464 1037 1
2464 1201 1
2465 1126 1
2465 2274 1
2466 2274 1
2467 1158 1
2467 1370 1
2468 1215 1
2468 1944 1
2468 2099 1
2469 1037 1
2469 1201 1
2470 1404 1
2470 1811 1
2470 2303 1
2470 2459 1
2470 2461 1
2471 730 1
2471 993 1
2471 2013 1
2471 2356 1
2472 793 1
2472 949 1
2472 1116 1
2472 1564 1
2472 1767 1
2472 1943 1
2472 1944 1
2472 2103 1
2473 49 1
2473 409 1
2473 1197 1
2473 1483 1
2473 2289 1
2474 381 1
2474 722 1
2474 724 1
2474 779 1
2474 1207 1
2474 1409 1
2475 409 1
2475 1050 1
2475 1912 1
2475 2067 1
2476 722 1
2476 993 1
2476 1176 1
2476 1695 1
2476 1699 1
2476 2099 1
2476 2102 1
2477 106 1
2477 127 1
2477 290 1
2477 389 1
2477 390 1
2477 392 1
2477 452 1
2477 730 1
2477 1102 1
2477 2221 1
2478 106 1
2478 127 1
2478 128 1
2478 392 1
2478 452 1
2478 604 1
2478 1102 1
2479 800 1
2479 1329 1
2480 890 1
2480 891 1
2480 1102 1
2480 1105 1
2480 1401 1
2480 1473 1
2480 1619 1
2480 2082 1
2480 2271 1
2480 2397 1
2480 2398 1
2481 1105 1
2481 1620 1
2481 2082 1
2481 2084 1
2482 184 1
2482 1048 1
2482 1370 1
2483 257 1
2483 1173 1
2483 1335 1
2483 1529 1
2483 1667 1
2484 1440 1
2484 1641 1
2484 1800 1
2485 216 1
2485 238 1
2485 480 1
2485 552 1
2485 626 1
2485 913 1
2485 1271 1
2485 1629 1
2485 1797 1
2485 2068 1
2485 2143 1
2485 2176 1
2485 2431 1
2486 1050 1
2486 2143 1
2487 545 1
2487 1502 1
2487 1540 1
2487 1629 1
2487 1971 1
2487 2068 1
2487 2143 1
2488 149 1
2488 153 1
2488 354 1
2488 391 1
2488 462 1
2488 1218 1
2488 1599 1
2488 1726 1
2488 2304 1
2488 2328 1
2488 2384 1
2488 2432 1
2489 23 1
2489 1078 1
2489 1172 1
2490 1034 1
2490 1339 1
2490 1370 1
2490 1544 1
2490 1666 1
2490 1725 1
2490 2359 1
2490 2360 1
2490 2381 1
2490 2449 1
2491 391 1
2491 1201 1
2491 1207 1
2491 1319 1
2491 1951 1
2492 1307 1
2492 1833 1
2492 2148 1
2492 2275 1
2494 79 1
2494 158 1
2494 483 1
2494 504 1
2494 641 1
2494 653 1
2494 666 1
2494 667 1
2494 690 1
2494 762 1
2494 819 1
2494 886 1
2494 899 1
2494 990 1
2494 1019 1
2494 1206 1
2494 1292 1
2494 1304 1
2494 1305 1
2494 1315 1
2494 1351 1
2494 1352 1
2494 1376 1
2494 1522 1
2494 1529 1
2494 1532 1
2494 1560 1
2494 1572 1
2494 1601 1
2494 1640 1
2494 1666 1
2494 1680 1
2494 1733 1
2494 1808 1
2494 1811 1
2494 1934 1
2494 1960 1
2494 2087 1
2494 2094 1
2494 2104 1
2494 2237 1
2494 2267 1
2494 2276 1
2494 2278 1
2494 2404 1
2494 2426 1
2494 2446 1
2494 2461 1
2495 781 1
2495 782 1
2495 1304 1
2495 1319 1
2496 1726 1
2496 2405 1
2496 2461 1
2497 2496 1
2498 1352 1
2499 949 1
2499 2430 1
2500 171 1
2500 435 1
2501 171 1
2501 1750 1
2502 764 1
2502 1201 1
2502 1666 1
2502 1757 1
2503 158 1
2503 369 1
2504 158 1
2504 336 1
2504 868 1
2504 1352 1
2505 158 1
2505 830 1
2506 158 1
2506 2033 1
2508 751 1
2508 1185 1
2509 1360 1
2509 2241 1
2510 508 1
2510 653 1
2511 187 1
2511 439 1
2511 868 1
2511 890 1
2511 951 1
2511 1102 1
2511 1142 1
2511 1324 1
2511 1325 1
2511 1409 1
2511 1619 1
2512 635 1
2512 693 1
2512 951 1
2512 2125 1
2512 2238 1
2512 2480 1
2512 2511 1
2513 635 1
2513 693 1
2513 951 1
2514 891 1
2514 951 1
2514 1620 1
2515 64 1
2515 66 1
2515 303 1
2515 598 1
2515 606 1
2515 626 1
2515 1465 1
2515 1649 1
2516 1015 1
2516 1016 1
2516 1897 1
2517 171 1
2517 1134 1
2517 1399 1
2517 1666 1
2518 391 1
2518 2480 1
2519 425 1
2519 781 1
2519 989 1
2519 1073 1
2519 1203 1
2519 1296 1
2519 1389 1
2519 1751 1
2519 1823 1
2519 1866 1
2519 1899 1
2519 1951 1
2519 1993 1
2519 2015 1
2519 2041 1
2519 2055 1
2519 2199 1
2519 2274 1
2520 949 1
2520 1073 1
2520 1389 1
2520 1820 1
2520 1867 1
2520 1951 1
2520 2199 1
2520 2274 1
2520 2392 1
2521 2364 1
2522 171 1
2522 517 1
2522 1613 1
2522 1614 1
2522 1615 1
2523 435 1
2523 436 1
2523 495 1
2523 893 1
2523 1102 1
2523 2400 1
2523 2443 1
2524 436 1
2524 495 1
2524 496 1
2524 615 1
2524 629 1
2524 893 1
2524 955 1
2524 1097 1
2524 1102 1
2524 1831 1
2524 2400 1
2525 581 1
2525 1606 1
2526 247 1
2526 1097 1
2526 1782 1
2527 158 1
2528 175 1
2528 257 1
2528 375 1
2528 440 1
2528 446 1
2528 588 1
2528 639 1
2528 745 1
2528 833 1
2528 950 1
2528 1008 1
2528 1077 1
2528 1102 1
2528 1235 1
2528 1257 1
2528 1318 1
2528 1463 1
2528 1478 1
2528 1483 1
2528 1488 1
2528 1831 1
2528 2060 1
2528 2083 1
2528 2126 1
2528 2130 1
2528 2277 1
2528 2279 1
2529 61 1
2529 257 1
2529 332 1
2529 375 1
2529 746 1
2529 1007 1
2529 1008 1
2529 1102 1
2529 1318 1
2529 1463 1
2529 1464 1
2529 1517 1
2529 1831 1
2529 2060 1
2529 2083 1
2530 225 1
2530 369 1
2530 1186 1
2530 1195 1
2530 1645 1
2531 669 1
2531 670 1
2531 671 1
2531 672 1
2531 828 1
2531 1077 1
2531 1240 1
2531 1606 1
2531 1619 1
2531 1754 1
2531 1899 1
2531 2125 1
2532 48 1
2532 100 1
2532 247 1
2532 249 1
2532 257 1
2532 297 1
2532 366 1
2532 380 1
2532 391 1
2532 400 1
2532 434 1
2532 458 1
2532 460 1
2532 474 1
2532 476 1
2532 614 1
2532 676 1
2532 720 1
2532 904 1
2532 1022 1
2532 1121 1
2532 1123 1
2532 1127 1
2532 1130 1
2532 1159 1
2532 1397 1
2532 1559 1
2532 1603 1
2532 1676 1
2532 1706 1
2532 1763 1
2532 1804 1
2532 1851 1
2532 1852 1
2532 1911 1
2532 1930 1
2532 2007 1
2532 2008 1
2532 2009 1
2532 2082 1
2532 2168 1
2532 2292 1
2532 2311 1
2532 2359 1
2532 2360 1
2532 2368 1
2532 2426 1
2532 2432 1
2532 2493 1
2532 2502 1
2533 247 1
2533 1071 1
2533 1852 1
2533 2007 1
2533 2433 1
2533 2514 1
2534 276 1
2534 319 1
2534 741 1
2534 1726 1
2534 2449 1
2535 1666 1
2535 2041 1
2536 1105 1
2536 1109 1
2536 2103 1
2536 2364 1
2537 1105 1
2537 2364 1
2538 369 1
2538 1244 1
2538 1667 1
2539 463 1
2539 487 1
2539 760 1
2539 911 1
2539 1105 1
2539 2446 1
2540 171 1
2540 221 1
2540 1158 1
2540 1863 1
2540 2178 1
2540 2204 1
2540 2380 1
2541 594 1
2541 730 1
2541 1207 1
2541 1208 1
2541 1811 1
2542 473 1
2542 1207 1
2543 257 1
2543 369 1
2543 624 1
2543 712 1
2543 1197 1
2543 2148 1
2543 2450 1
2544 393 1
2544 712 1
2544 730 1
2544 1738 1
2544 1924 1
2544 2004 1
2544 2033 1
2544 2402 1
2545 369 1
2545 393 1
2545 394 1
2545 712 1
2545 868 1
2545 1738 1
2545 1739 1
2545 2033 1
2545 2254 1
2546 184 1
2546 846 1
2546 1738 1
2546 1962 1
2547 824 1
2547 2529 1
2548 369 1
2548 1072 1
2549 1197 1
2549 1738 1
2550 34 1
2550 79 1
2550 80 1
2550 123 1
2550 232 1
2550 335 1
2550 357 1
2550 378 1
2550 388 1
2550 392 1
2550 493 1
2550 494 1
2550 535 1
2550 536 1
2550 544 1
2550 545 1
2550 666 1
2550 667 1
2550 684 1
2550 688 1
2550 695 1
2550 702 1
2550 762 1
2550 786 1
2550 800 1
2550 801 1
2550 803 1
2550 827 1
2550 852 1
2550 975 1
2550 981 1
2550 993 1
2550 1027 1
2550 1055 1
2550 1213 1
2550 1292 1
2550 1301 1
2550 1352 1
2550 1409 1
2550 1412 1
2550 1413 1
2550 1432 1
2550 1434 1
2550 1457 1
2550 1473 1
2550 1575 1
2550 1585 1
2550 1601 1
2550 1608 1
2550 1675 1
2550 1825 1
2550 1841 1
2550 1856 1
2550 1870 1
2550 1922 1
2550 1923 1
2550 1924 1
2550 1925 1
2550 1926 1
2550 1938 1
2550 1998 1
2550 1999 1
2550 2091 1
2550 2172 1
2550 2173 1
2550 2229 1
2550 2241 1
2550 2284 1
2550 2287 1
2550 2336 1
2550 2344 1
2550 2396 1
2550 2472 1
2550 2483 1
2550 2497 1
2550 2530 1
2550 2543 1
2550 2544 1
2550 2545 1
2550 2546 1
2551 224 1
2551 741 1
2551 1037 1
2551 1658 1
2551 1822 1
2551 2099 1
2552 190 1
2552 369 1
2552 381 1
2552 1207 1
2552 1445 1
2552 1592 1
2552 2550 1
2553 392 1
2553 722 1
2553 1197 1
2553 1483 1
2554 153 1
2554 392 1
2554 1483 1
2554 1605 1
2554 1916 1
2554 1937 1
2555 23 1
2555 331 1
2555 369 1
2555 1056 1
2555 1815 1
2555 2167 1
2555 2550 1
2556 369 1
2556 1483 1
2556 1973 1
2556 2494 1
2556 2550 1
2557 381 1
2557 626 1
2557 949 1
2558 951 1
2558 1562 1
2559 1050 1
2559 1207 1
2560 109 1
2560 129 1
2560 149 1
2560 195 1
2560 196 1
2560 712 1
2560 989 1
2560 1072 1
2560 1207 1
2560 1339 1
2560 1360 1
2560 1405 1
2560 1685 1
2560 1815 1
2560 1819 1
2560 1899 1
2560 2010 1
2560 2013 1
2560 2146 1
2560 2347 1
2560 2393 1
2560 2432 1
2560 2532 1
2561 935 1
2561 1072 1
2561 1360 1
2561 1739 1
2561 2328 1
2562 498 1
2562 1176 1
2563 455 1
2563 1615 1
2564 42 1
2564 1085 1
2565 369 1
2565 635 1
2565 1097 1
2565 1880 1
2566 453 1
2566 1207 1
2567 11 1
2567 369 1
2567 756 1
2567 2142 1
2568 730 1
2568 951 1
2568 1197 1
2568 1738 1
2569 1197 1
2569 2033 1
2570 1197 1
2570 2033 1
2571 951 1
2571 1197 1
2571 1370 1
2572 1197 1
2572 2033 1
2573 1370 1
2573 1483 1
2573 1725 1
2573 1836 1
2574 124 1
2574 174 1
2574 207 1
2574 261 1
2574 262 1
2574 264 1
2574 488 1
2574 489 1
2574 557 1
2574 599 1
2574 600 1
2574 730 1
2574 943 1
2574 1075 1
2574 1167 1
2574 1271 1
2574 1310 1
2574 1370 1
2574 1372 1
2574 1373 1
2574 1483 1
2574 1540 1
2574 1725 1
2574 1736 1
2574 1836 1
2574 1911 1
2574 2143 1
2575 77 1
2575 85 1
2575 369 1
2575 753 1
2575 764 1
2575 1055 1
2575 1140 1
2575 1280 1
2575 1445 1
2575 1781 1
2575 1782 1
2575 1924 1
2576 1207 1
2576 1527 1
2577 993 1
2577 1037 1
2577 2234 1
2577 2454 1
2577 2550 1
2578 1897 1
2578 2142 1
2579 369 1
2579 990 1
2579 1215 1
2579 1651 1
2579 1779 1
2580 2364 1
2581 369 1
2581 455 1
2582 955 1
2582 1097 1
2582 1712 1
2582 1780 1
2582 1831 1
2583 1307 1
2583 1483 1
2583 1527 1
2583 1653 1
2583 1733 1
2583 2510 1
2584 158 1
2584 800 1
2585 74 1
2585 650 1
2585 1078 1
2585 1488 1
2585 2082 1
2585 2083 1
2585 2117 1
2586 102 1
2586 182 1
2586 185 1
2586 186 1
2586 194 1
2586 576 1
2586 708 1
2586 727 1
2586 767 1
2586 883 1
2586 944 1
2586 966 1
2586 1225 1
2586 1372 1
2586 1653 1
2586 1677 1
2586 2458 1
2586 2584 1
2587 556 1
2587 1032 1
2587 1307 1
2587 1309 1
2587 1373 1
2587 1667 1
2587 2095 1
2588 185 1
2588 369 1
2588 914 1
2588 1391 1
2589 581 1
2589 1699 1
2590 118 1
2590 347 1
2590 380 1
2590 562 1
2590 810 1
2590 856 1
2590 1149 1
2590 1392 1
2590 1521 1
2590 1600 1
2590 1626 1
2590 1855 1
2590 1966 1
2590 2164 1
2590 2238 1
2590 2290 1
2590 2486 1
2591 55 1
2591 190 1
2592 158 1
2592 409 1
2592 411 1
2592 1268 1
2592 1626 1
2592 2091 1
2592 2271 1
2592 2494 1
2593 158 1
2593 175 1
2593 409 1
2593 2091 1
2593 2271 1
2594 4 1
2594 13 1
2594 1155 1
2594 1699 1
2594 1725 1
2594 2088 1
2594 2332 1
2594 2568 1
2595 1615 1
2595 1726 1
2595 2550 1
2596 1725 1
2596 2222 1
2597 224 1
2597 943 1
2597 1443 1
2597 1679 1
2598 158 1
2598 160 1
2598 741 1
2598 1527 1
2598 1621 1
2599 1197 1
2599 1371 1
2600 77 1
2600 342 1
2600 1483 1
2600 2105 1
2601 315 1
2601 2113 1
2602 106 1
2602 174 1
2602 225 1
2602 252 1
2602 276 1
2602 282 1
2602 315 1
2602 333 1
2602 341 1
2602 356 1
2602 384 1
2602 392 1
2602 423 1
2602 556 1
2602 594 1
2602 597 1
2602 631 1
2602 635 1
2602 730 1
2602 741 1
2602 832 1
2602 863 1
2602 945 1
2602 948 1
2602 990 1
2602 1015 1
2602 1145 1
2602 1154 1
2602 1158 1
2602 1159 1
2602 1167 1
2602 1172 1
2602 1301 1
2602 1370 1
2602 1401 1
2602 1409 1
2602 1428 1
2602 1429 1
2602 1441 1
2602 1442 1
2602 1468 1
2602 1701 1
2602 1702 1
2602 1736 1
2602 1778 1
2602 1850 1
2602 1852 1
2602 1929 1
2602 1942 1
2602 2034 1
2602 2082 1
2602 2117 1
2602 2120 1
2602 2162 1
2602 2191 1
2602 2222 1
2602 2236 1
2602 2256 1
2602 2310 1
2602 2325 1
2602 2332 1
2602 2358 1
2602 2371 1
2602 2389 1
2602 2397 1
2602 2417 1
2602 2418 1
2602 2449 1
2602 2477 1
2602 2478 1
2602 2479 1
2602 2481 1
2602 2485 1
2602 2494 1
2602 2537 1
2602 2567 1
2603 369 1
2604 1666 1
2604 2532 1
2604 2594 1
2605 409 1
2605 1779 1
2606 730 1
2606 2532 1
2607 369 1
2607 2602 1
2608 1329 1
2608 2528 1
2609 1329 1
2609 1720 1
2609 2529 1
2610 1207 1
2610 1441 1
2611 2404 1
2612 2404 1
2613 74 1
2613 699 1
2613 711 1
2614 369 1
2614 2387 1
2615 185 1
2615 369 1
2615 1679 1
2615 1680 1
2615 2577 1
2616 41 1
2616 268 1
2616 335 1
2616 369 1
2616 996 1
2616 1088 1
2616 1166 1
2616 1229 1
2616 1245 1
2616 1567 1
2616 1582 1
2616 1782 1
2616 1963 1
2616 2097 1
2616 2575 1
2617 303 1
2617 1619 1
2617 1620 1
2617 2426 1
2618 934 1
2618 935 1
2618 1037 1
2619 68 1
2619 453 1
2619 618 1
2619 1050 1
2619 1197 1
2619 1297 1
2619 1588 1
2619 1843 1
2619 2521 1
2620 581 1
2620 636 1
2620 2051 1
2621 49 1
2621 347 1
2621 380 1
2621 438 1
2621 949 1
2621 1533 1
2621 1866 1
2621 2274 1
2621 2426 1
2621 2586 1
2622 49 1
2622 347 1
2622 380 1
2622 949 1
2622 1007 1
2622 1072 1
2622 1533 1
2622 1671 1
2622 1866 1
2622 1921 1
2622 2274 1
2623 37 1
2623 347 1
2623 380 1
2623 949 1
2623 1007 1
2623 1072 1
2623 1866 1
2624 347 1
2624 380 1
2624 949 1
2624 950 1
2624 1072 1
2624 1389 1
2624 1529 1
2624 1533 1
2625 347 1
2625 1063 1
2625 2016 1
2625 2560 1
2625 2561 1
2626 207 1
2626 633 1
2626 741 1
2626 1042 1
2626 1951 1
2627 427 1
2627 1177 1
2627 1725 1
2627 2143 1
2627 2382 1
2628 453 1
2628 511 1
2629 453 1
2629 2446 1
2630 453 1
2630 820 1
2631 1078 1
2631 1641 1
2632 455 1
2632 712 1
2633 1159 1
2633 1641 1
2633 1841 1
2633 2088 1
2633 2168 1
2634 453 1
2634 1072 1
2634 1208 1
2634 1901 1
2634 2233 1
2635 247 1
2635 2400 1
2636 369 1
2637 517 1
2637 727 1
2637 828 1
2637 1574 1
2638 184 1
2638 739 1
2638 828 1
2638 1961 1
2639 81 1
2639 346 1
2639 1027 1
2639 1183 1
2639 1199 1
2639 1207 1
2639 2060 1
2640 517 1
2640 828 1
2640 878 1
2641 257 1
2641 356 1
2641 532 1
2641 1197 1
2641 1538 1
2641 1615 1
2641 1645 1
2641 2272 1
2641 2522 1
2642 276 1
2642 453 1
2643 579 1
2643 1197 1
2643 1198 1
2643 2550 1
2643 2575 1
2644 42 1
2644 130 1
2644 369 1
2644 548 1
2644 579 1
2644 975 1
2644 1197 1
2644 1198 1
2644 2336 1
2644 2550 1
2644 2575 1
2645 391 1
2646 174 1
2646 498 1
2646 883 1
2646 1158 1
2646 1409 1
2646 1532 1
2646 1553 1
2646 2201 1
2646 2233 1
2647 99 1
2647 335 1
2647 666 1
2647 667 1
2647 1352 1
2648 190 1
2648 763 1
2648 949 1
2648 1126 1
2648 2274 1
2648 2349 1
2648 2426 1
2649 2009 1
2649 2494 1
2649 2550 1
2650 207 1
2650 1032 1
2650 2426 1
2651 30 1
2651 158 1
2651 483 1
2652 106 1
2652 230 1
2652 574 1
2652 585 1
2652 591 1
2652 752 1
2652 951 1
2652 1528 1
2652 1601 1
2652 1699 1
2652 2017 1
2652 2033 1
2653 290 1
2653 291 1
2653 312 1
2653 400 1
2653 421 1
2653 483 1
2653 561 1
2653 649 1
2653 662 1
2653 665 1
2653 870 1
2653 930 1
2653 934 1
2653 943 1
2653 973 1
2653 1007 1
2653 1013 1
2653 1158 1
2653 1176 1
2653 1230 1
2653 1269 1
2653 1339 1
2653 1497 1
2653 1573 1
2653 1574 1
2653 1596 1
2653 1713 1
2653 1722 1
2653 1726 1
2653 1732 1
2653 1783 1
2653 1821 1
2653 1861 1
2653 2009 1
2653 2077 1
2653 2114 1
2653 2135 1
2653 2169 1
2653 2364 1
2653 2379 1
2653 2430 1
2653 2441 1
2653 2645 1
2654 1207 1
2654 1208 1
2654 1726 1
2655 55 1
2655 77 1
2655 799 1
2656 453 1
2656 1207 1
2656 1273 1
2656 1274 1
2656 1483 1
2657 160 1
2657 486 1
2657 488 1
2657 627 1
2657 722 1
2657 741 1
2657 742 1
2657 996 1
2657 1573 1
2658 1055 1
2658 1207 1
2658 2426 1
2658 2449 1
2659 135 1
2659 315 1
2659 1055 1
2659 1445 1
2659 2371 1
2660 23 1
2660 272 1
2660 285 1
2660 475 1
2660 498 1
2660 507 1
2660 868 1
2660 894 1
2660 1201 1
2660 1281 1
2660 1641 1
2660 2274 1
2660 2404 1
2661 23 1
2661 158 1
2661 247 1
2661 508 1
2661 522 1
2661 523 1
2661 893 1
2661 1201 1
2661 2404 1
2662 158 1
2662 498 1
2662 507 1
2662 894 1
2662 1043 1
2662 1201 1
2662 1402 1
2663 171 1
2663 183 1
2663 1402 1
2663 1951 1
2663 2172 1
2664 1105 1
2664 1116 1
2664 1626 1
2664 2590 1
2665 145 1
2665 369 1
2665 488 1
2665 693 1
2665 832 1
2665 910 1
2665 1606 1
2665 1629 1
2665 2602 1
2666 463 1
2666 1409 1
2667 163 1
2667 323 1
2667 943 1
2668 265 1
2668 399 1
2668 408 1
2668 483 1
2668 550 1
2668 707 1
2668 1050 1
2668 1105 1
2668 1267 1
2668 1282 1
2668 1441 1
2668 1527 1
2668 1660 1
2668 1661 1
2668 1695 1
2668 1759 1
2668 1836 1
2668 2099 1
2668 2136 1
2668 2362 1
2668 2375 1
2668 2454 1
2668 2470 1
2668 2494 1
2668 2495 1
2668 2496 1
2668 2498 1
2668 2647 1
2668 2663 1
2669 195 1
2669 893 1
2669 1699 1
2669 1844 1
2669 2060 1
2669 2494 1
2670 712 1
2670 1341 1
2670 2540 1
2671 5 1
2671 6 1
2671 23 1
2671 47 1
2671 67 1
2671 120 1
2671 145 1
2671 146 1
2671 149 1
2671 152 1
2671 157 1
2671 232 1
2671 235 1
2671 275 1
2671 278 1
2671 293 1
2671 308 1
2671 309 1
2671 347 1
2671 468 1
2671 469 1
2671 507 1
2671 520 1
2671 547 1
2671 555 1
2671 626 1
2671 630 1
2671 649 1
2671 674 1
2671 680 1
2671 687 1
2671 704 1
2671 706 1
2671 707 1
2671 737 1
2671 747 1
2671 754 1
2671 873 1
2671 874 1
2671 893 1
2671 900 1
2671 901 1
2671 929 1
2671 932 1
2671 942 1
2671 956 1
2671 974 1
2671 985 1
2671 1031 1
2671 1037 1
2671 1118 1
2671 1137 1
2671 1181 1
2671 1201 1
2671 1204 1
2671 1228 1
2671 1230 1
2671 1234 1
2671 1263 1
2671 1273 1
2671 1274 1
2671 1317 1
2671 1363 1
2671 1403 1
2671 1418 1
2671 1475 1
2671 1528 1
2671 1558 1
2671 1562 1
2671 1583 1
2671 1591 1
2671 1606 1
2671 1639 1
2671 1664 1
2671 1671 1
2671 1672 1
2671 1693 1
2671 1705 1
2671 1785 1
2671 1806 1
2671 1809 1
2671 1846 1
2671 1901 1
2671 1925 1
2671 1933 1
2671 1935 1
2671 1966 1
2671 1995 1
2671 1997 1
2671 2036 1
2671 2046 1
2671 2058 1
2671 2088 1
2671 2130 1
2671 2138 1
2671 2142 1
2671 2185 1
2671 2186 1
2671 2226 1
2671 2261 1
2671 2262 1
2671 2273 1
2671 2308 1
2671 2309 1
2671 2354 1
2671 2407 1
2671 2409 1
2671 2428 1
2671 2429 1
2671 2440 1
2671 2466 1
2671 2526 1
2671 2558 1
2671 2594 1
2671 2615 1
2671 2648 1
2671 2665 1
2671 2666 1
2672 943 1
2672 2088 1
2673 278 1
2673 940 1
2673 1097 1
2673 1105 1
2673 1664 1
2673 2105 1
2673 2671 1
2674 74 1
2674 1097 1
2674 1105 1
2674 2088 1
2675 1409 1
2675 2088 1
2676 7 1
2676 36 1
2676 38 1
2676 68 1
2676 346 1
2676 468 1
2676 579 1
2676 691 1
2676 722 1
2676 1013 1
2676 1237 1
2676 1357 1
2676 1400 1
2676 1402 1
2676 1489 1
2676 1531 1
2676 1584 1
2676 1638 1
2676 1695 1
2676 1738 1
2676 1739 1
2676 1922 1
2676 1986 1
2676 1996 1
2676 2018 1
2676 2042 1
2676 2174 1
2676 2222 1
2676 2376 1
2676 2379 1
2676 2462 1
2676 2476 1
2676 2507 1
2676 2546 1
2677 907 1
2677 2387 1
2678 74 1
2678 109 1
2678 552 1
2678 1329 1
2678 2528 1
2679 741 1
2679 1695 1
2679 2449 1
2680 118 1
2680 416 1
2680 421 1
2680 469 1
2680 508 1
2680 1041 1
2680 1138 1
2680 1483 1
2680 1547 1
2680 1556 1
2680 1644 1
2680 2660 1
2681 158 1
2681 453 1
2681 689 1
2681 1428 1
2681 2113 1
2682 453 1
2682 741 1
2682 1989 1
2682 1990 1
2683 1072 1
2683 1865 1
2684 935 1
2685 935 1
2686 158 1
2686 441 1
2687 293 1
2687 1140 1
2688 1635 1
2688 2364 1
2689 741 1
2689 1049 1
2689 1109 1
2689 1111 1
2689 1251 1
2689 1252 1
2689 1547 1
2689 1671 1
2689 2325 1
2689 2671 1
2690 742 1
2690 1071 1
2690 1368 1
2690 1483 1
2690 1566 1
2690 1604 1
2690 2072 1
2691 1197 1
2691 1201 1
2692 145 1
2692 158 1
2692 165 1
2692 507 1
2692 747 1
2692 750 1
2692 751 1
2692 761 1
2692 1114 1
2692 1440 1
2692 1462 1
2692 2254 1
2692 2344 1
2692 2539 1
2692 2671 1
2693 158 1
2693 2671 1
2694 2 1
2694 947 1
2694 2099 1
2694 2102 1
2694 2459 1
2695 275 1
2695 559 1
2695 560 1
2695 1871 1
2696 110 1
2696 111 1
2696 140 1
2696 185 1
2696 186 1
2696 369 1
2696 390 1
2696 409 1
2696 700 1
2696 752 1
2696 753 1
2696 893 1
2696 1022 1
2696 1077 1
2696 1104 1
2696 1273 1
2696 1445 1
2696 1562 1
2696 1873 1
2696 1920 1
2696 1981 1
2696 2017 1
2696 2193 1
2696 2294 1
2696 2295 1
2696 2300 1
2696 2315 1
2696 2550 1
2696 2580 1
2696 2643 1
2696 2644 1
2697 74 1
2697 1107 1
2697 1262 1
2697 1373 1
2697 1906 1
2698 185 1
2698 186 1
2698 188 1
2698 378 1
2698 382 1
2698 893 1
2698 1280 1
2698 1464 1
2698 1530 1
2698 1675 1
2698 1873 1
2698 2017 1
2698 2575 1
2698 2580 1
2699 369 1
2699 712 1
2699 747 1
2699 1197 1
2699 1645 1
2700 598 1
2700 907 1
2700 1105 1
2700 1197 1
2700 1349 1
2700 1350 1
2700 2383 1
2701 1197 1
2701 2356 1
2702 247 1
2702 1037 1
2702 1643 1
2703 247 1
2703 388 1
2703 1228 1
2703 1643 1
2703 2156 1
2704 225 1
2704 889 1
2704 1606 1
2704 2272 1
2704 2550 1
2705 173 1
2705 1645 1
2705 2550 1
2706 195 1
2706 712 1
2706 1270 1
2706 1645 1
2706 2272 1
2706 2550 1
2707 41 1
2707 131 1
2707 207 1
2707 212 1
2707 227 1
2707 292 1
2707 303 1
2707 398 1
2707 400 1
2707 413 1
2707 463 1
2707 474 1
2707 478 1
2707 511 1
2707 518 1
2707 546 1
2707 598 1
2707 627 1
2707 647 1
2707 728 1
2707 729 1
2707 781 1
2707 790 1
2707 797 1
2707 844 1
2707 845 1
2707 904 1
2707 921 1
2707 932 1
2707 939 1
2707 987 1
2707 1027 1
2707 1028 1
2707 1029 1
2707 1068 1
2707 1075 1
2707 1092 1
2707 1132 1
2707 1182 1
2707 1198 1
2707 1228 1
2707 1229 1
2707 1558 1
2707 1559 1
2707 1577 1
2707 1625 1
2707 1654 1
2707 1678 1
2707 1713 1
2707 1717 1
2707 1725 1
2707 1791 1
2707 1795 1
2707 1854 1
2707 1915 1
2707 1916 1
2707 1951 1
2707 2081 1
2707 2089 1
2707 2140 1
2707 2143 1
2707 2174 1
2707 2210 1
2707 2254 1
2707 2380 1
2707 2531 1
2707 2654 1
2707 2682 1
2708 1569 1
2708 2143 1
2709 1119 1
2709 1207 1
2709 1782 1
2709 2113 1
2710 432 1
2710 1207 1
2710 1450 1
2710 1483 1
2711 391 1
2711 1023 1
2711 1483 1
2711 1657 1
2712 2676 1
2713 1032 1
2713 1197 1
2713 2113 1
2714 132 1
2714 741 1
2714 2379 1
2715 225 1
2715 226 1
2715 433 1
2715 941 1
2715 2680 1
2716 28 1
2716 100 1
2716 125 1
2716 137 1
2716 149 1
2716 160 1
2716 257 1
2716 278 1
2716 281 1
2716 290 1
2716 316 1
2716 332 1
2716 463 1
2716 465 1
2716 466 1
2716 587 1
2716 631 1
2716 722 1
2716 742 1
2716 970 1
2716 1020 1
2716 1037 1
2716 1207 1
2716 1339 1
2716 1367 1
2716 1402 1
2716 1678 1
2716 1679 1
2716 1690 1
2716 1756 1
2716 1771 1
2716 1783 1
2716 1910 1
2716 2013 1
2716 2053 1
2716 2081 1
2716 2099 1
2716 2121 1
2716 2127 1
2716 2148 1
2716 2153 1
2716 2163 1
2716 2235 1
2716 2236 1
2716 2551 1
2716 2633 1
2716 2653 1
2717 722 1
2717 1037 1
2717 1207 1
2717 1679 1
2718 138 1
2718 247 1
2718 275 1
2718 626 1
2718 949 1
2718 1037 1
2718 1856 1
2718 1951 1
2718 2014 1
2718 2426 1
2718 2619 1
2718 2636 1
2718 2671 1
2718 2699 1
2718 2707 1
2719 144 1
2719 195 1
2719 340 1
2719 860 1
2719 912 1
2719 923 1
2719 943 1
2719 1369 1
2719 1670 1
2719 2278 1
2719 2432 1
2720 144 1
2720 195 1
2720 340 1
2720 768 1
2720 862 1
2720 912 1
2720 923 1
2720 943 1
2721 828 1
2721 2214 1
2722 626 1
2722 1197 1
2723 508 1
2723 973 1
2723 1644 1
2723 2302 1
2723 2404 1
2723 2494 1
2723 2627 1
2723 2707 1
2724 302 1
2724 369 1
2724 487 1
2724 1649 1
2724 2716 1
2725 369 1
2725 487 1
2725 2716 1
2726 137 1
2726 307 1
2726 544 1
2726 545 1
2726 630 1
2726 786 1
2726 787 1
2726 870 1
2726 871 1
2726 922 1
2726 942 1
2726 1018 1
2726 1115 1
2726 1359 1
2726 1382 1
2726 1409 1
2726 1423 1
2726 1544 1
2726 1548 1
2726 1636 1
2726 1778 1
2726 1831 1
2726 1834 1
2726 1923 1
2726 1970 1
2726 2012 1
2726 2382 1
2726 2452 1
2726 2453 1
2727 153 1
2727 430 1
2727 531 1
2727 544 1
2727 650 1
2727 656 1
2727 658 1
2727 1080 1
2727 1151 1
2727 1172 1
2727 1267 1
2727 1527 1
2727 1547 1
2727 1695 1
2728 74 1
2728 106 1
2728 934 1
2728 1105 1
2728 1819 1
2728 2560 1
2729 805 1
2729 1207 1
2729 1267 1
2729 1527 1
2729 1695 1
2730 225 1
2730 943 1
2731 207 1
2731 517 1
2731 518 1
2731 712 1
2731 2052 1
2732 153 1
2732 1871 1
2732 2704 1
2732 2705 1
2733 122 1
2733 143 1
2733 156 1
2733 158 1
2733 202 1
2733 224 1
2733 233 1
2733 465 1
2733 838 1
2733 883 1
2733 1032 1
2733 1042 1
2733 1119 1
2733 1148 1
2733 1151 1
2733 1209 1
2733 1450 1
2733 1467 1
2733 1469 1
2733 1483 1
2733 1503 1
2733 1504 1
2733 1524 1
2733 1585 1
2733 1621 1
2733 1781 1
2733 1828 1
2733 1912 1
2733 2095 1
2733 2113 1
2733 2201 1
2733 2210 1
2733 2213 1
2733 2418 1
2733 2490 1
2733 2587 1
2733 2728 1
2734 195 1
2734 465 1
2734 466 1
2734 488 1
2734 1209 1
2734 1370 1
2734 1641 1
2734 2084 1
2735 2523 1
2735 2719 1
2736 1032 1
2736 1700 1
2736 2113 1
2736 2733 1
2737 109 1
2737 113 1
2737 120 1
2737 138 1
2737 140 1
2737 221 1
2737 222 1
2737 228 1
2737 230 1
2737 231 1
2737 257 1
2737 260 1
2737 307 1
2737 350 1
2737 376 1
2737 384 1
2737 385 1
2737 386 1
2737 402 1
2737 409 1
2737 428 1
2737 438 1
2737 440 1
2737 445 1
2737 446 1
2737 452 1
2737 505 1
2737 542 1
2737 568 1
2737 588 1
2737 597 1
2737 664 1
2737 668 1
2737 676 1
2737 723 1
2737 870 1
2737 893 1
2737 929 1
2737 930 1
2737 931 1
2737 946 1
2737 958 1
2737 996 1
2737 1035 1
2737 1060 1
2737 1223 1
2737 1224 1
2737 1285 1
2737 1286 1
2737 1287 1
2737 1332 1
2737 1361 1
2737 1392 1
2737 1394 1
2737 1448 1
2737 1482 1
2737 1517 1
2737 1548 1
2737 1619 1
2737 1620 1
2737 1656 1
2737 1722 1
2737 1740 1
2737 1754 1
2737 1788 1
2737 1789 1
2737 1801 1
2737 1816 1
2737 1817 1
2737 1818 1
2737 1858 1
2737 1864 1
2737 1899 1
2737 2015 1
2737 2016 1
2737 2050 1
2737 2060 1
2737 2061 1
2737 2082 1
2737 2084 1
2737 2098 1
2737 2115 1
2737 2130 1
2737 2135 1
2737 2299 1
2737 2326 1
2737 2327 1
2737 2351 1
2737 2352 1
2737 2355 1
2737 2364 1
2737 2385 1
2737 2427 1
2737 2465 1
2737 2466 1
2737 2493 1
2737 2560 1
2737 2561 1
2737 2736 1
2738 151 1
2738 175 1
2738 221 1
2738 257 1
2738 409 1
2738 1013 1
2738 1116 1
2738 1197 1
2738 1207 1
2738 1370 1
2738 1408 1
2738 1482 1
2738 2130 1
2738 2301 1
2738 2426 1
2738 2560 1
2739 1072 1
2739 1739 1
2740 1015 1
2740 1017 1
2740 2627 1
2740 2726 1
2741 153 1
2741 1009 1
2741 1298 1
2741 1898 1
2741 2261 1
2741 2415 1
2741 2627 1
2742 242 1
2742 663 1
2742 694 1
2742 1134 1
2742 1225 1
2742 1434 1
2742 1618 1
2742 2288 1
2742 2461 1
2742 2472 1
2742 2668 1
2743 99 1
2743 143 1
2743 175 1
2743 242 1
2743 246 1
2743 320 1
2743 336 1
2743 359 1
2743 483 1
2743 577 1
2743 673 1
2743 675 1
2743 676 1
2743 677 1
2743 697 1
2743 709 1
2743 719 1
2743 744 1
2743 775 1
2743 802 1
2743 823 1
2743 834 1
2743 846 1
2743 884 1
2743 970 1
2743 977 1
2743 1008 1
2743 1084 1
2743 1085 1
2743 1092 1
2743 1116 1
2743 1178 1
2743 1179 1
2743 1199 1
2743 1209 1
2743 1210 1
2743 1242 1
2743 1243 1
2743 1256 1
2743 1266 1
2743 1336 1
2743 1355 1
2743 1463 1
2743 1464 1
2743 1484 1
2743 1485 1
2743 1488 1
2743 1497 1
2743 1540 1
2743 1544 1
2743 1548 1
2743 1549 1
2743 1614 1
2743 1667 1
2743 1713 1
2743 1736 1
2743 1863 1
2743 1934 1
2743 1936 1
2743 1971 1
2743 1972 1
2743 1977 1
2743 2043 1
2743 2068 1
2743 2083 1
2743 2148 1
2743 2189 1
2743 2229 1
2743 2390 1
2743 2414 1
2743 2425 1
2743 2472 1
2743 2503 1
2743 2504 1
2743 2505 1
2743 2506 1
2743 2527 1
2743 2528 1
2743 2529 1
2743 2550 1
2743 2603 1
2743 2608 1
2743 2611 1
2743 2612 1
2743 2659 1
2743 2684 1
2743 2685 1
2743 2737 1
2744 52 1
2744 163 1
2744 246 1
2744 366 1
2744 460 1
2744 473 1
2744 533 1
2744 588 1
2744 645 1
2744 834 1
2744 846 1
2744 965 1
2744 1116 1
2744 1209 1
2744 1356 1
2744 1483 1
2744 1527 1
2744 1548 1
2744 1667 1
2744 2035 1
2744 2142 1
2744 2197 1
2744 2258 1
2744 2708 1
2745 834 1
2745 2279 1
2745 2529 1
2745 2671 1
2746 242 1
2746 393 1
2746 503 1
2746 1348 1
2746 2590 1
2746 2737 1
2747 453 1
2747 1444 1
2748 799 1
2748 1666 1
2749 131 1
2749 1011 1
2749 1248 1
2749 1329 1
2749 1679 1
2749 2602 1
2750 487 1
2750 831 1
2750 1105 1
2750 1516 1
2750 2176 1
2750 2441 1
2751 369 1
2751 2088 1
2751 2142 1
2752 1589 1
2752 1831 1
2753 158 1
2753 1641 1
2753 2585 1
2754 599 1
2754 1409 1
2755 74 1
2755 239 1
2755 300 1
2755 625 1
2755 951 1
2755 1105 1
2755 2585 1
2755 2668 1
2756 531 1
2756 595 1
2756 676 1
2756 683 1
2756 730 1
2756 1105 1
2756 1183 1
2756 1387 1
2756 1695 1
2756 1726 1
2756 1837 1
2756 1885 1
2756 2742 1
2757 676 1
2757 1387 1
2757 1517 1
2757 1707 1
2757 1726 1
2757 1837 1
2757 1838 1
2757 1885 1
2757 2394 1
2757 2426 1
2757 2653 1
2757 2743 1
2759 42 1
2759 1897 1
2760 32 1
2760 74 1
2760 116 1
2760 135 1
2760 278 1
2760 279 1
2760 453 1
2760 710 1
2760 846 1
2760 951 1
2760 995 1
2760 1055 1
2760 1376 1
2760 2233 1
2760 2351 1
2761 40 1
2761 129 1
2761 189 1
2761 195 1
2761 207 1
2761 227 1
2761 303 1
2761 310 1
2761 338 1
2761 339 1
2761 340 1
2761 436 1
2761 450 1
2761 607 1
2761 634 1
2761 741 1
2761 1050 1
2761 1051 1
2761 1072 1
2761 1277 1
2761 1345 1
2761 1590 1
2761 1673 1
2761 1685 1
2761 1710 1
2761 1717 1
2761 1747 1
2761 1803 1
2761 1951 1
2761 2450 1
2761 2667 1
2761 2695 1
2762 598 1
2762 949 1
2762 1558 1
2762 2301 1
2763 78 1
2763 169 1
2763 179 1
2763 180 1
2763 414 1
2763 1227 1
2763 1355 1
2763 1404 1
2763 1451 1
2763 1527 1
2763 1665 1
2763 2060 1
2763 2082 1
2763 2459 1
2763 2482 1
2763 2507 1
2763 2517 1
2763 2602 1
2763 2712 1
2763 2727 1
2763 2758 1
2764 1105 1
2764 1207 1
2765 163 1
2765 382 1
2765 2214 1
2765 2758 1
2766 1197 1
2766 2383 1
2767 507 1
2767 1653 1
2768 300 1
2768 741 1
2768 853 1
2768 943 1
2768 2602 1
