# Supplementary material for: Using Graph Components Derived from an Associative Concept Dictionary to Predict fMRI Neural Activation Patterns that Represent the Meaning of Nouns
Source: PLoS One. 2015 Apr 30;10(4):e0125725. doi: 10.1371/journal.pone.0125725 (PMC4482269; doi:10.1371/journal.pone.0125725)
Supplement: S2 Dataset — This file should be used with the name “vertexLabels.csv”. (CSV) [file pone.0125725.s011.csv]

9
A
ABBEY
ABOVE
ABSORB
ABSORPTION
ACCESS
ACCIDENT
ACCOMMODATION
ACCOUNTANT
ACID
ACIDS
ACROSS
ADAM
ADDRESS
AEROPLANE
AFRICA
AGE
AGGRESSIVE
AGGRESSOR
AHEAD
AIL
AIR
AIR CONDITIONING
AIRCRAFT
AIR FORCE
AIRPLANE
AIRY
ALABAMA
ALARM
ALDERMAN
ALE
ALERT
ALIGHT
ALL
ALLEY
ALLOTMENT
ALLY
ALTAR
AMBER
AMBULANCE
AMERICA
AMPUTATE
AMPUTATION
AMULET
AN
AND LIME
AND ON
ANIMAL
ANIMALS
ANKLE
ANT
ANTHEM
ANTHILL
ANTI
ANTIQUE
ANTI-VIVISECTION
ANTS
ANVIL
APARTMENT
APPARATUS
APPEARANCE
APPEARED
APPLE
APPLE PIE
APPLES
AQUILINE
ARCH
ARCHAIC
ARCHES
ARCHITECT
ARCHITECTS
ARCHITECTURE
ARM
ARMOUR
ARMS
ARMY
AROUND
ARRIVAL
ARRIVE
ARRIVED
ARROW
ART
ARTICLES
ARTICULATION
ARTIFICIAL
ASH-TRAY
ASPIDISTRA
ASPIRE
ASSEMBLY
ASSIST
ASTER
ASTRAY
ATHEIST
ATHLETE
ATHLETIC
ATOM
ATTACK
ATTENDANCE
ATTIC
AUCTION
AU PAIR
AUTOMATIC
AWAKE
AWAKING
AWAY
AWEFUL
AWOKEN
AXE
AXILLA
AXIS
AXMINSTER
BABE
BABY
BACHELORS
BACK
BACKWARDS
BAD
BADGE
BADGER
BAD HABIT
BAG
BAGGAGE
BAGS
BALCONY
BALE
BALL
BALLS
BANANA
BAND
BANDAGE
BAR
BARE
BARK
BARN
BARNS
BARRED
BARRELS
BARREN
BASE
BASH
BASHER
BASKET
BAT
BATH
BATHROOM
BATS
BATTERY
BAY
BEADLE
BEADS
BEAKER
BEAR
BEATITUDE
BEATLE
BEAUTY
BEAVER
BED
BEDDING
BEDROOM
BEDSIT
BEDTIME
BEE
BEEF
BEER
BEER-MUG
BEETLE
BEG
BEHIND
BEHOLDER
BELL
BELLOW
BELLS
BELT
BENCH
BENDER
BERRY
BERTH
BESIDE
BESIDES
BET
BETWEEN
BEWARE
BIBLE
BICYCLE
BICYCLES
BIG
BIKE
BILE
BILL
BINDER
BINGO
BIOLOGY
BIPOLAR
BIRD
BIRDS
BIRTH
BISCUIT
BISCUITS
BISHOP
BIT
BITCH
BITE
BITER
BITING
BITTEN
BLACK
BLACKBOARD
BLACKSMITH
BLADE
BLADES
BLANCO
BLANKET
BLAST
BLAZE
BLAZER
BLEW
BLIND
BLINDNESS
BLISTER
BLOCK
BLOCKS
BLOOD
BLOUSE
BLOW
BLOWER
BLUE
BLUEBELL
BLUES
BOARD
BOARDS
BOAT
BODY
BOILED
BOILER
BOLD
BOLTS
BOND
BONE
BONES
BONNET
BOOK
BOOT
BOOZE
BORDER
BOSS
BOTTLE
BOTTLES
BOTTOM
BOUNCE
BOUNCER
BOUND
BOUNDARY
BOWL
BOWLER
BOWLING
BOX
BOXER
BOXERS
BOXES
BOY
BOYS
BRA
BRACE
BRACELET
BRACES
BRAID
BRAKE
BRAKES
BRANCH
BRANDISH
BRANDY
BRAT
BRAWN
BREAD
BREAK
BREAKABLE
BREAKER
BREAKERS
BREAKFAST
BREAK IN
BREAKING
BREAKS
BREAST
BREATH
BRED
BREED
BREEDER
BREEDS
BRICK
BRICKS
BRIDE
BRIDGE
BRIDLE
BRIEF
BRIEFCASE
BRIM
BRITAIN
BRITTLE
BROKEN
BROTHEL
BROW
BROWN
BROWS
BRUISE
BRUM
BRUSH
BUBBLE
BUBBLES
BUDGERIGAR
BUFFALO
BUG
BUGS
BUILD
BUILDING
BUILDINGS
BULB
BULBS
BULL
BULLDOZER
BULLOCKS
BULLS
BUMBLE-BEE
BUMP
BUMPY
BUN
BUNCH
BUNNY
BUNT
BURDEN
BUREAU
BURGLAR
BURN
BURNING
BUS
BUSY
BUTCHER
BUTTER
BUTTERCUP
BUTTERFLY
BUTTON
BUTTONS
BUTTY
BUY
BUZZ
BY
CABBAGE
CABBAGE-WHITE
CABBY
CABINET
CABLE
CACHE
CADET
CAGE
CALF
CALL
CAMEL
CAMP
CAMPAIGN
CANDLE
CANDLES
CANDLESTICK
CANE
CANON
CANVAS
CAP
CAPE
CAPTURE
CAR
CARD
CARDBOARD
CARDIAC
CARESS
CARGO
CARPENTER
CARPENTRY
CARPET
CARRIAGE
CARRIED
CARROT
CARRY
CARS
CARTILAGE
CARVE
CARVER
CARVING
CASE
CASES
CAST
CASTER
CAT
CATCH
CATERPILLAR
CATERPILLARS
CATHOLIC
CATS
CATTLE
CAULIFLOWER
CAUTION
CEILING
CELLAR
CELLULOSE
CENSUS
CENTER
CEREAL
CEREMONY
CHAFF
CHAIN
CHAIR
CHAIRMAN
CHAIRS
CHALET
CHALK
CHALLENGE
CHAMPIONSHIP
CHANGE
CHAPEL
CHARGE
CHARIOT
CHARITY
CHART
CHARTER
CHAT
CHECK
CHEESE
CHERRY
CHEST
CHESTNUT
CHEW
CHEZ
CHICKEN
CHILDREN
CHILL
CHIMNEY
CHINA
CHINESE
CHIP
CHIPS
CHIROPODY
CHISEL
CHOCOLATE
CHOIR
CHOIRS
CHOP
CHOPIN
CHOPPER
CHOPS
CHRIST
CHRISTIAN
CHROME
CHRYSALIS
CHUCK
CHURCH
CIDER
CIRCLE
CIRCULAR
CIRCUMFERENCE
CIRCUS
CLASP
CLASS
CLAUSTROPHOBIA
CLAWS
CLEAN
CLEANED
CLEANER
CLEANERS
CLEANING
CLEAR
CLEARER
CLEARLY
CLERGY
CLERGYMAN
CLERK
CLIFF
CLIMATE
CLIMAX
CLINGING
CLINIC
CLINK
CLIP
CLIPPERS
CLOAK
CLOCK
CLOISTER
CLOSE
CLOSET
CLOTH
CLOTHES
CLOTHING
CLOVER
CLUB
CLUTCH
COACH
COACHES
COAL
COALS
COAST
COAT
COB
COCA-COLA
COCKTAIL
COCOA
COCOON
COFFEE
COFFINS
COKE
COLD
COLDER
COLIC
COLLAPSE
COLLAR
COLLECT
COLLECTION
COLLIDE
COLONEL
COLOR
COLOUR
COLOURED
COLOURS
COLUMN
COME
COMFORT
COMFORTABLE
COMFORTS
COMFY
COMIC
COMING
COMMANDER
COMMANDO
COMMUNE
COMMUNICATE
COMMUNICATION
COMMUNISM
COMMUNIST
COMPARTMENT
COMPARTMENTS
COMPOUND
CONFERENCE
CONFESSION
CONGESTION
CONGREGATE
CONIFEROUS
CONJUNCTIVITIS
CONNECTION
CONNECTIONS
CONSULTANT
CONTAIN
CONTAINER
CONTENTED
CONTROL
CONVENT
CONVENTIONAL
COOK
COOKERY
COOL
COPY
CORD
CORK
CORN
CORNED
CORNER
CORNFLAKES
CORNS
CORNUCOPIA
CORRAL
COSINESS
COSY
COTTON
COUCH
COUCHES
COUNCIL
COUNT
COUNTER
COUNTRY
COUNTRYSIDE
COUPLE
COURSE
COVER
COVERED
COVERING
COW
COWBOY
COWHERD
COZY
CRAB
CRABS
CRACKED
CRAFTSMAN
CRANE
CRASH
CRAWL
CRAWLEY
CRAWLING
CRAWLY
CRAYON
CRAZY
CREAK
CREAM
CREASE
CREASES
CREATING
CREATURE
CREDO
CRICKET
CRINGE
CRISP
CROCUS
CROOK
CROOKED
CROP
CROSS
CROW
CROWDED
CROWN
CRUCIBLE
CRUMB
CRUMBS
CRYPT
CRYSTAL
CRYSTALS
CUBE
CUBIC
CUDDLE
CUDDLY
CUFF
CUP
CUPBOARD
CURATE
CURLERS
CURRENT
CURTAIN
CURVES
CUSHION
CUSTARD
CUT
CUTLET
CUT-OUT
CUTS
CUTTING
CYST
D
DAB
DAD
DAGGER
DAILY
DAIRY
DAISY
DAMAGE
DAMP
DANCE
DANCING
DANGEROUS
DATE
DAYS
DEACON
DEAL
DEALER
DEALT
DEAN
DECENT
DECK
DECORATE
DEED
DEER
DEFENDER
DELAY
DELAYED
DELL
DENTAL
DENTIST
DENTISTRY
DENTISTS
DEPARTMENT
DESERT
DESIGN
DESK
DESK-TOP
DETATCHED
DEVIANT
DEW
DIAGRAM
DIAL
DIARY
DIESEL
DIGGER
DIGS
DIKE
DINER
DING
DINNER
DIRECTION
DIRECTOR
DIRT
DIRTY
DISASTER
DISC
DISCIPLINE
DISCOMFORT
DISEASE
DISK
DISLOCATED
DISTANCE
DISTRIBUTED
DITCH
DIVAN
DIVER
DIVING
DIVISION
DO
DOCK
DOCTOR
DOG
DOG-COLLAR
DOGFISH
DOLL
DOLLAR
DOLLS
DOME
DOMESTIC
DOMINANT
DONKEY
DOOR
DOORS
DOORWAY
DOPE
DOSE
DOUBLE
DOVE
DOVES
DOWN
DOZE
DRAB
DRAFT
DRAG
DRAGON
DRAUGHT
DRAW
DRAWER
DREAMS
DREAMY
DRESS
DRESSER
DRESSING-GOWN
DRESS-MAKING
DRILL
DRILLS
DRINK
DRINKER
DRINKING
DRIP
DRIPPING
DRIVE
DRIVER
DROPS
DROWN
DRUG
DRUGS
DRUM
DRUNK
DRYING
DRY MARTINI
DUE
DUMB
DUMP
DUNG
DWELL
EACH OTHER
EAGLE
EAR
EARS
EARTH
EASE
EASEL
EASINESS
EASY
EAT
EATER
EATERS
EDGE
EDIFICE
EGG
EGGS
EGG-SHAPED
ELASTIC
ELBOW
ELECTRIC
ELECTRICITY
ELEGANCE
ELEGY
ELEPHANT
ELEVEN
ELOPEMENT
ELUSIVE
EMBRACE
EMERGENCY
EMPTY
ENAMEL
ENCLOSE
ENEMY
ENGINE
ENGINEER
ENGINEERING
ENGINES
ENGLAND
ENQUIRE
ENQUIRIES
ENSEMBLE
EPAULETTES
EPIDERMIS
ER
ERECT
ERECTED
ERECTION
ESCAPE
ESTABLISHED
ESTATE
ETHEREAL
EUROPE
EVENING
EVIL
EWE
EXAMINATION
EXAMS
EXCHANGE
EXIT
EXPANSE
EXPRESS
EYE
EYELID
EYES
FABRIC
FACE
FACILITY
FACTORY
FAIRY
FAITH
FAITHFUL
FAITHLESS
FALCON
FALL
FAMILY
FAN
FANCY
FANG
FANGS
FARM
FARMER
FART
FASCIST
FASHION
FASHIONED
FAST
FASTEN
FASTER
FASTEST
FAT
FATTENING
FAVOURITE
FEAR
FEATHER
FEATHERED
FEATHERS
FED
FEED
FEEL
FEELER
FEELERS
FEET
FELLOWSHIP
FENCE
FENCES
FERRITE
FERRY
FETCH
FETE
FIBRE
FIDDLES
FIELD
FIELDS
FIERCE
FIGHT
FIGHTING
FIGURE
FILE
FILES
FILL
FILLED
FILTER
FINAL
FINGER
FINGERS
FINGERTIPS
FIRE
FIREPLACE
FIRESIDE
FIRM
FIRMAMENT
FIRMNESS
FIRST
FISH
FISHING
FIST
FIZZ
FLAGPOLE
FLAGS
FLAGSTONES
FLAIL
FLAKE
FLAKES
FLANNEL
FLANNELETTE
FLAP
FLASHY
FLAT
FLATS
FLATTEN
FLEA
FLEAS
FLEE
FLEET
FLESH
FLEXIBLE
FLIGHT
FLIMSY
FLING
FLINT
FLIRT
FLOAT
FLOATING
FLOOR
FLOORS
FLOUR
FLOURISH
FLOWER
FLOWERS
FLOWERY
FLUE
FLUFF
FLUFFY
FLUTTER
FLUTTERBY
FLUX
FLY
FOLD
FOLDING
FOLIAGE
FOLLICLE
FOLLOWED
FOOD
FOOL
FOOT
FOOTBALL
FOOTED
FOOTSTOOL
FORCEPS
FORD
FORE
FOREST
FORK
FORKS
FORMAL
FORTE
FORWARD
FORWARDS
FOUNDRY
FOUR
FOX
FRACTURE
FRAGILE
FRAME
FREE
FREEWAY
FREEZE
FREEZING
FREIGHT
FRESH
FRET
FRIAR
FRIDGE
FRIEND
FRIGHT
FRIGID
FRINGE
FROCK
FROG
FRONT
FROST
FROTHY
FRUIT
FULL
FUME
FUNGUS
FUNNEL
FUR
FURLONG
FURNITURE
FURRY
GALE
GALLOP
GAMES
GANGLIA
GANGRENE
GANGSTER
GAP
GARAGE
GARB
GARDEN
GARDENING
GARMENT
GARTERS
GASH
GASOLINE
GATE
GATES
GATHER
GATHERED
GATHERER
GAUZE
GAY
GAZE
GAZERS
GEAR
GEESE
GENERAL
GERMANIUM
GETTING UP
GHOST
GHOSTLY
GHOSTS
GIFT
GIN
GIRL
GIRLFRIEND
GIRLS
GLADE
GLAND
GLASS
GLEAM
GLEAMS
GLIDE
GLORIOUS
GLOVE
GLOVES
GLOW
GNAT
GO
GOAT
GOD
GOES
GOLD
GOLDEN
GOLF
GO MAN GO
GONG
GOODS
GO TO
GOWN
GRAB
GRABS
GRAIN
GRAINS
GRAPH
GRASS
GRASSHOPPER
GRAVE
GRAVES
GRAVEYARD
GRAY
GREASE
GREASY
GREAT
GREEN
GREENHOUSE
GREENS
GREY
GRIN
GRINDER
GRIP
GRIPPED
GRIPS
GROCER
GROCERIES
GROCERY
GROUND
GROUP
GROWL
GRUB
GUARD
GUIDE
GUITAR
GUN
GYMNASIUM
HACK
HACKS
HAG
HAIL
HAIR
HAIRY
HALIFAX
HALL
HAMBURGER
HAMMER
HAMMOCK
HAMSTER
HAND
HANDBAG
HANDICAP
HANDKERCHIEF
HANDLE
HANDLER
HANDLES
HANDLING
HANDS
HANDSHAKE
HANGER
HARD
HARDER
HARDNESS
HARLOT
HART
HAT
HATCH
HATS
HAY
HAYSTACK
HEAD
HEADED
HEADGEAR
HEADLONG
HEADQUARTERS
HEAL
HEALTH CENTRE
HEAP
HEARD
HEARSE
HEART
HEATER
HEATHER
HEAVING
HEAVY
HEDONIST
HEEL
HEELED
HEELS
HELD
HELL
HELP
HELPER
HE-MAN
HEN
HER
HERALD
HERD
HICK
HIDDEN
HIDE
HIDEAWAY
HIGH
HILL
HILLOCK
HILLTOP
HINDER
HINGE
HIP
HIRE
HIRED
HITCH
HOARSE
HOBBIES
HOG
HOIST
HOLD
HOLDER
HOLDING
HOLDS
HOLE
HOLES
HOLIDAY
HOLIDAYS
HOLLOW
HOLY
HOLY GHOST
HOME
HOMES
HONEY
HONK
HOOD
HOOF
HOOK
HOOVES
HOP
HOPPER
HOPS
HORIZON
HORN
HORNS
HORSE
HORSES
HOSPITAL
HOST
HOT
HOTEL
HOTHOUSE
HOTTER
HOUNDS
HOUR
HOUSE
HOUSES
HOUSEWIFE
HOUSEWIVES
HOVEL
HOWL
HUFF
HUG
HUM
HUMOUR
HUNT
HUNTER
HUNTING
HURDLE
HURRICANE
HURT
HUT
HUTS
HYBRID
HYMN
I
ICE
ICE-CREAM
ICICLE
IGLOO
ILL
ILLNESS
IMBIBE
IMPLEMENT
IMPULSE
IN
INCENSE
INCH
INCISOR
INDEFINITE ARTICLE
INDUSTRIOUS
INDUSTRY
INFORMATION
IN FRONT
IN HAND
INIQUITY
INJURE
INJURED
INJURY
INK
INK-POT
INN
INSECT
INSECTS
INSPECT
INSTRUMENT
INSURANCE
INTAKE
INTERACTION
INTO
INVALID
IRIS
IRISH
IRON
IRONING
IT
ITCH
IVY
JACK
JACKET
JAIL
JAILER
JAILOR
JAMB
JAR
JAUNTINESS
JAW
JEANS
JEEP
JERSEY
JEWELRY
JINGLE
JOHN
JOINED
JOINING
JOINT
JOINTS
JOKE
JOKES
JOLT
JOURNEY
JOY
JUDO
JUG
JUICE
JUMP
JUMPER
JUMPERS
JUMPS
JUNCTION
JUNGLE
KEEP
KEEPER
KEEPING
KEG BITTER
KEY
KEY-HOLE
KEYS
KHAKI
KICK
KIDNEY
KILLED
KILLER
KILLING
KILT
KIRK
KIT
KITCHEN
KITE
KITTEN
KITTY
KNAVE
KNEE
KNEECAP
KNEEL
KNELT
KNICKERS
KNIFE
KNIGHT
KNOB
KNOCK
KNOCKER
KRAUT
LABEL
LABORATORY
LACE
LACY
LADDER
LAID
LAMP
LAMPS
LANCET
LAND
LANTERN
LAP
LARDER
LARVA
LASH
LASHES
LAST
LATE
LAVATORY
LAY
LAZINESS
LAZY
LEA
LEAD
LEADS
LEAF
LEAFY
LEAGUE
LEAKY
LEASE
LEATHER
LED
LEDGE
LEEK
LEFT
LEG
LEGEND
LEGGED
LEGS
LEMON
LEMONADE
LENGTH
LENS
LENSES
LENT
LENTE
LEPER
LESS
LESSON
LET
LET GO
LETTER-BOX
LETTERS
LETTING
LETTUCE
LEVEL
LEVER
LICE
LICENCE
LICHEN
LICK
LICKING
LID
LIDS
LIE
LIFE
LIFT
LIGHT
LIGHTSHIP
LIKE
LIMB
LIME
LIME JUICE
LIMP
LINE
LINED
LINEN
LINER
LINES
LINING
LION
LION-TAMER
LIP
LIQUID
LISTEN
LIT
LITERATURE
LITTORAL
LIVE
LIVERY
LIVES
LIVING
LIZARD
LOCK
LOCKED
LOCKET
LOCKS
LOCOMOTIVE
LOCUS
LOCUTION
LODGING
LODGINGS
LOFT
LOLLIPOP
LONG
LONG GRASS
LOOK
LOOKED
LOOSE
LORD
LORRY
LOTION
LOUNGE
LOUSE
LOUSY
LOVABLE
LOVE
LOVELINESS
LOVER
LOVERS
LOW
LUCKY
LUGGAGE
LUNCH
LUNGS
LUXURY
LYING
MAC
MACHINE
MACHINES
MACKINTOSH
MAD
MADAM
MADE
MAGAZINE
MAGIC
MAGNET
MAGNETIC
MAIL
MAIMER
MAIN
MAJESTY
MAKE
MAKER
MAKES
MAKE UP
MALLEABLE
MALLET
MAN
MANAGE
MANAGER
MANGER
MANIA
MANIPULATE
MANNER
MANNERS
MANOR
MANSE
MANTEL
MANURE
MANY
MAO
MAP
MARBLE
MARBLES
MARE
MARKET
MARRIAGE
MARRIES
MARRY
MARTIN
MARY
MASON
MASS
MASSES
MASTER
MASTURBATION
MAT
MATCHING
MATE
MATELOT
MATERIAL
MATERIALS
MATING
MATRIMONY
MATTRESS
MAUVE
MAY
MAYORAL
MAYORESS
MAZE
MAZY
ME
MEADOW
MEAL
MEALS
MEANS
MEASUREMENT
MEAT
MECHANICS
MEDICINE
MEETING
MEETINGS
MEGAPHONE
MELON
MEN
MENDER
MENDING
MERCY
MESH
MESS
MESSAGE
MET
METAL
METHODOLOGY
MICE
MICRO
MICROSCOPE
MIDDLE
MIGHT
MIGHTY
MILD
MILITARY
MILK
MILK BOTTLE
MILKING
MILKMAID
MILL
MIND
MINDS
MINE
MINERS
MINI
MINI-SKIRT
MINISTER
MINK
MINT
MINUTE
MIRROR
MIRRORS
MISSED
MISSION
MISSIONARY
MISTRESS
MITRE
MITTEN
MIXTURE
MOBILE
MOD CONS
MODE
MODEL
MODERN
MOLEHILL
MONEY
MONKEY
MOON
MOP
MOPED
MORALITY
MORE SEX
MORNING
MOSAIC
MOSQUITO
MOSS
MOTH
MOTHER-IN-LAW
MOTION
MOUNT
MOUNTAIN
MOUNTAINS
MOUSE
MOUTH
MOVE
MOVING
MUD
MUG
MULTIPLY
MURDERER
MUSCLE
MUSCLES
MUSIC
MUSICAL BOX
MUSLIN
MY
NAIL
NAILS
NAKED
NAKEDNESS
NAME
NAP
NAPKIN
NASTY
NAVAL
NAVY
NECK
NED
NEEDLE
NEGROES
NEIGHBOUR
NELSON
NET
NETTING
NEUTER
NEW
NEWT
NEXT
NICE
NIGHT
NIP
NIPPY
NOISE
NOISELESS
NONCONFORMIST
NORTHERN
NOSE
NOSTRIL
NOTE
NUISANCE
NUMBER
NUN
NURSES
OAK
OATS
OBLIQUE
OBLONG
OBSERVATION
OBSERVE
OBSERVED
OCCUPIED
OCEAN
OF
OFF
OFFICE
OFFICER
OFFICIAL
OFFSIDE
OIL
OILY
OINTMENT
OLIVE
OMNIBUS
ON
ONE
OPAQUE
OPEN
OPENING
OPENNESS
OPERA
OPERATION
OPPOSITE
ORANGE
ORB
ORBIT
ORDERLY
ORGAN
ORIEL
ORNAMENT
ORTHOPAEDIC
OTTER
OUR
OUT
OUTING
OUTLINE
OVEN
OVER
OWL
OWN
OWNED
OWNER
OX
OXYGEN
PACKET
PAD
PADLOCK
PAGE
PAGES
PAID
PAIN
PAINT
PAINTS
PALACE
PALATE
PALE
PALM
PALMS
PAN
PANDA
PANEL
PANT
PANTHER
PANTS
PAPER
PAPILLA
PARISH
PARK
PARLOUR
PARSON
PARTITION
PARTY
PASTURE
PAT
PATCH
PATE
PATH
PATHS
PATHWAY
PATIENT
PATTERN
PAW
PAWS
PAY
PAYMENT
PEACH
PEANUTS
PEDAL
PEDLAR
PEEL
PEELER
PEEP
PEG
PEGS
PELMET
PEN
PENCIL
PENDANT
PENIS
PENSIONS
PENTANGLE
PENTHOUSE
PEPPER
PEPPERY
PER
PERCEIVED
PERFORMANCE
PERFUME
PERSON
PERSPEX
PEST
PET
PETREL
PETROL
PETS
PEW
PHONE
PIANO
PICK
PICK-UP
PICK UP
PICTURE
PIE
PIER
PIG
PIGEON
PILE
PILES
PILL
PILLAR
PILLOW
PILLOW-CASE
PILLOWS
PILLS
PILOT
PIN
PINCER
PINCERS
PINCH
PINE
PING
PINK
PINNACLE
PIP
PIPE
PIPER
PIPS
PISTON
PIT
PLACE
PLACED
PLAID
PLANARIAN
PLANE
PLANES
PLANK
PLANKS
PLANT
PLANTS
PLASTER
PLASTIC
PLATE
PLATED
PLATFORM
PLAY
PLEASE
PLEASING
PLEAT
PLEATS
PLIERS
PLIGHT
PLOUGH
PLUG
PLUMS
POCKET
POEM
POEMS
POIGNANT
POINTED
POINTS
POKED
POLE
POLICE
POLLEN
POLO
PONY
POODLE
POOR
POP
POPPER
POPS
POPULAR
PORCELAIN
PORRIDGE
PORTER
POSH
POSH FURNITURE
POSSESSIVE
POST
POSTER
POSTMAN
POST OFFICE
POSTS
POT
POTATO
POTATOES
POTTY
POWER
PRACTISE
PRAIRIE
PRAISE
PRAM
PRAY
PRAYER
PREACHER
PREACHING
PREDATOR
PREFECT
PRETTY
PREY
PRICK
PRIEST
PRIESTHOOD
PRINT
PRIVATE
PRIZE
PROCESSION
PRODUCE
PROPERTY
PROTESTANT
PROTOCOL
PROVOST
PUB
PUBIC
PUDDING
PULL
PULLOVER
PULP
PULSE
PUMP
PUNCH
PUPIL
PUPPIES
PURPLE
PUSH
PUSHER
PUSSY
PUT
PUTTY
PYJAMAS
QUEEN
QUEUE
QUILT
RABBIT
RABBITS
RACE
RACIALISM
RACING
RACING-CAR
RADISH
RAIL
RAILINGS
RAILROAD
RAILS
RAILWAY
RAISE
RANDY
RANG
RANK
RASP
RASPBERRY
RAT
RATE
RATES
RAT RACE
RATS
RATTLING
RAY
RAYON
RAYS
REACH
REALISED
REALIZED
REAP
REBEL
RECLINE
RECOGNISED
RECORD
RECTOR
RED
REFLECT
REFUGE
REFUSE
REGIME
REIGN
RELAX
RELAXATION
RELAXED
RELAXING
RELIGION
RELIGIOUS
REMOVE
RENT
REPAIR
REPELLENT
REPLENISHED
REPORT
REPOSE
RESISTANCE
RESPONSIBILITIES
RESPONSIBILITY
REST
RESTING
RESTORE
RETAINED
RETIRE
RETREAT
REVEREND
REVERSE
REVOLVE
RHINO
RIBBON
RIDDEN
RIDE
RIDGE
RIGHTEOUSNESS
RIGID
RING
RINGS
RINGWORM
RIP
RIPE
RITES
RIVER
ROAD
ROAR
ROBBER
ROBBING
ROBE
[truncated: 768 more rows]
