# Supplementary material for: Using Graph Components Derived from an Associative Concept Dictionary to Predict fMRI Neural Activation Patterns that Represent the Meaning of Nouns
Source: PLoS One. 2015 Apr 30;10(4):e0125725. doi: 10.1371/journal.pone.0125725 (PMC4482269; doi:10.1371/journal.pone.0125725)
Supplement: S3 Dataset — This file should be used with the name “MiFdistanceMatrix.csv”. Rows: 60 fMRI stimulus nouns; Columns: the 836 in-between words with degree greater than 5. (CSV) [file pone.0125725.s012.csv]

	MAN	WATER	WOOD	GREEN	FOOD	RED	WORK	BLACK	SEX	UP	GIRL	WHITE	HAIR	LINE	HOLE	STONE	SEA	OFF	PAPER	TIME	BOOK	HEAD	TOP	BOX	DOWN	COLD	ME	BIRD	ARMY	OUT	HOT	WALL	MUSIC	BLUE	HOLD	SHIP	HARD	FLAT	BACK	WOMAN	RING	HIGH	LEGS	BROWN	ANIMAL	WAY	CUT	BALL	STRONG
airplane	0.000336836	0.00068818	0.000330992	0.000211223	0.000190766	0.0000962	0.0000846	0.0000925	0.000244536	0.000207079	0.004406339	0.000178774	0.000219077	0.000205301	0.000191079	0.000162124	0.004434005	0.0000515	0.000240211	0.0000768	0.0000753	0.000184482	0.0000719	0.000158955	0.000165809	0.0000983	0.000172972	0.004617445	0.000154968	5.50E-05	9.87E-05	0.000244856	6.50E-05	0.000208642	9.92E-05	0.004360213	0.000166898	0.000509401	2.35E-05	0.00024397	6.11E-05	0.004249688	0.000295004	6.53E-05	0.00019773	0.00017515	5.72E-05	5.77E-05	6.05E-05
ant	0.002564713	0.000347146	0.000271133	0.000322109	0.002052741	0.000888902	0.00143108	0.001956525	0.001356114	0.000798612	0.000853182	0.000808128	0.000397703	0.00080703	0.015829349	0.000202572	0.000212215	0.000781944	0.000200221	0.000204848	0.000176786	0.000898691	0.000789087	0.000173042	0.000742162	0.000117385	0.000943711	0.000388802	0.000117048	0.00015333	0.000220371	0.000892291	0.000941365	0.000193068	0.000139243	0.000807569	0.001369458	0.000220599	0.00010583	0.000280061	0.000117586	0.000906048	0.001694937	0.00023265	0.001467495	0.000132112	0.000129552	0.000179392	0.000201218
apartment	0.000487608	0.000431155	0.000989021	0.000328138	0.000751155	0.000346664	0.000559992	0.000277612	0.000763505	0.000823175	0.000173774	0.000225414	0.000103467	0.00019687	0.000452557	0.000963831	0.00012701	0.000183587	0.000255059	0.000855007	0.000310207	0.000689185	0.000911499	0.000475517	0.000296069	0.000355118	0.000221612	0.000149007	0.0000814	0.000395591	0.000832745	0.000572693	0.000268396	8.10E-05	0.000164601	0.000147551	0.000150406	0.036465143	0.000203052	0.000131335	0.000132434	0.001155402	0.000122096	0.000197109	0.000218979	0.000301826	0.000126535	6.51E-05	9.66E-05
arch	0.000640297	0.000665516	0.000355673	0.000236944	0.000196767	0.000668934	0.000309101	0.000441084	0.000455106	0.000681371	0.000183381	0.000292434	0.000214894	0.00082737	0.000888322	0.000509135	0.000233604	0.000363766	0.000169387	0.000172919	0.000812524	0.000863059	0.000193206	0.000345026	0.000380125	0.000247969	0.000262067	0.00015775	0.000167624	0.000972128	0.000176392	0.000403541	0.000316685	0.000148929	0.000142676	0.000118719	0.000161107	0.000255692	0.023955148	0.000132916	0.001963049	0.000836046	0.000116575	0.000119688	0.000191135	0.024998608	0.000327125	0.000861996	7.59E-05
arm	0.009143322	0.000339188	0.001000167	0.000578434	0.000282189	0.000878194	0.00062592	0.001302914	0.001404936	0.001470191	0.001087346	0.001271858	0.001798431	0.000630859	0.009989881	0.000652924	0.000539975	0.00114109	0.000596152	0.000389612	0.000269515	0.003893278	0.000295902	0.000682023	0.000776085	0.001039149	0.000285919	0.001046674	0.000289508	0.000369469	0.000254029	0.000559529	0.000787666	0.000615639	0.01247106	0.000630243	0.001099381	0.000306854	0.002100377	0.00138206	0.00191361	0.000237407	0.002928112	0.01264285	0.000620371	0.000126015	0.002171138	0.000362105	0.014533843
barn	0.000564103	0.000816451	0.000931211	0.000334217	0.000789824	0.000299594	0.001298835	0.000183263	0.000441823	0.000383411	0.000166324	0.000247788	0.000629546	0.000192882	0.000404508	0.000281644	0.000162426	0.000156284	0.000190409	0.00041105	0.000301545	0.000235472	0.000330201	0.000387212	0.000243777	0.000291564	0.000284368	0.000206276	0.0000636	0.000547612	0.000756828	0.000491223	0.000919315	9.86E-05	0.000174269	0.000153222	0.000225534	0.000946186	0.001455516	0.000163984	0.000752285	0.001001856	0.000128152	0.000227156	0.000734029	0.001047932	0.00018812	0.000751811	0.000120642
bear	0.001688228	0.000376521	0.000623385	0.000747326	0.00039206	0.000799242	0.000189754	0.000958881	0.001258621	0.000241898	0.001269844	0.00124678	0.000738611	0.000122553	0.000360007	0.000107967	0.001161456	0.000158934	0.001165558	0.000187827	0.000168774	0.000816321	0.000267941	0.000146602	0.000127964	0.00071132	0.003552111	0.001410189	0.000100932	0.001267383	0.000678501	0.000631773	0.00013575	0.000743498	0.001892346	0.000109822	0.000184217	0.000160611	0.000176419	0.001242873	0.000158165	0.000116467	0.000858904	0.015017675	0.017156892	9.35E-05	0.000179717	0.000791341	0.000266984
bed	0.002228402	0.002509713	0.003081072	0.00085456	0.001536383	0.001510077	0.003071014	0.000856878	0.007806305	0.001678792	0.003539616	0.000339559	0.000684375	0.000643863	0.000298065	0.001122926	0.001282606	0.001425618	0.002432278	0.008444961	0.000752071	0.000351657	0.001099911	0.001127252	0.000674217	0.003391524	0.001373208	0.002589203	0.000211612	0.000671761	0.001084577	0.001381982	0.001999265	0.000886802	0.000314527	0.002842019	0.009686805	0.002726222	0.001410205	0.010698304	0.001051339	0.000313538	0.000609192	0.000654887	0.000434234	0.000205438	0.000269187	0.001190478	0.001461607
bee	0.00171284	0.000671714	0.000336398	0.000286309	0.000402323	0.000326747	0.001077976	0.000274342	0.000374276	0.001453756	0.001625335	0.000144573	0.000926324	0.02066699	0.000938218	0.000160642	0.000339009	0.000209739	0.000182068	0.00019566	0.000856931	0.000227751	0.000207962	0.000220854	0.000189421	0.000192883	0.001005901	0.000280093	0.000210918	9.61E-05	0.000137834	0.000245392	0.001057998	0.00023654	0.000114091	0.001673415	0.001539617	8.23E-05	9.88E-05	0.000915893	0.000160122	0.000210966	0.000996364	0.00016855	0.000918588	0.000117542	0.000182251	0.000106878	0.000160161
beetle	0.000613629	0.000388657	0.000340421	0.000552684	0.000243292	0.001252061	0.000692783	0.020649109	0.000680595	0.00085611	0.000383459	0.000761096	0.00121524	0.000317781	0.001125558	0.00014986	0.000226428	0.021283994	0.000381364	0.000676671	0.00024252	0.000171761	0.000328935	0.000203576	0.000338627	0.000162731	0.000176286	0.000265368	0.000122058	0.000265733	0.000165572	0.0007658	0.022720957	0.000805265	0.000230846	0.000209828	0.000265786	0.000230311	0.000271337	0.000167742	0.000156785	0.00030474	0.001879789	0.000751938	0.000656159	0.000234071	0.000695084	0.00019167	9.91E-05
bell	0.001217246	0.001469684	0.000690894	0.000743952	0.000223648	0.001146174	0.000653848	0.000761995	0.000288078	0.001419751	0.000194633	0.00112185	0.000210242	0.000783436	0.000329401	0.000751036	0.00189301	0.000620687	0.000240728	0.000678517	0.000691966	0.000293167	0.000185492	0.001232469	0.001155329	0.000259733	0.000912456	0.000658594	0.000151792	0.000321427	0.000586165	0.00070322	0.002926931	0.012966347	0.000161332	0.000285104	0.00020266	0.000185717	0.000759187	0.000164959	0.015528357	0.000783119	7.19E-05	0.000667802	0.000564408	0.000886195	0.000193598	0.00135042	0.000149368
bicycle	0.000865784	0.001874165	0.000163192	0.000223498	0.000123569	0.000997645	0.000255081	0.000260292	0.001166255	0.000324122	0.000347087	0.000254578	0.001244175	0.000262582	0.000269915	0.000230992	0.000272868	0.000138902	0.000717861	0.000157121	0.000144484	0.000173945	0.000120908	0.000140625	0.000695781	0.000735773	0.00014065	0.0000996	0.000160138	0.0001327	0.000227188	0.000721543	0.000177081	0.001167949	0.000840462	0.00026582	0.001213294	0.000739551	0.000150757	0.000203249	0.000180975	0.000786058	0.000178048	0.000225178	0.000166266	0.000195184	0.000682915	0.00079977	0.000134438
bottle	0.001018174	0.003692443	0.00066679	0.009107802	0.001899444	0.001799585	0.000181605	0.001134087	0.00134809	0.001137373	0.00062555	0.001533316	0.001078417	0.00067035	0.001014202	0.0006454	0.000754741	0.000796975	0.00104048	0.000663439	0.000192207	0.001095501	0.011566826	0.001912338	0.001213529	0.000368334	0.000152718	0.000223679	0.000125292	0.000758169	0.000792211	0.000249016	0.00019017	0.001157812	0.000204788	0.000812514	0.000245276	0.000202777	0.000179051	0.000165192	0.000207939	0.000214696	0.000213756	0.001478501	0.000190621	0.000151915	0.000787508	0.000220334	0.000773943
butterfly	0.000378803	0.000823927	0.000288689	0.003656453	0.00146227	0.015414003	0.000344196	0.001931102	0.000193882	0.000207388	0.000918576	0.000920408	0.001826073	0.00016891	0.001741765	0.000252003	0.000267159	0.000137453	0.000883285	0.000612458	0.000346381	0.000248091	0.00016828	0.000131698	0.0000913	0.000167364	0.0000811	0.002886639	0.000111129	4.86E-05	0.000799571	0.000952523	0.000804843	0.001524701	5.57E-05	0.000136546	0.000596416	8.63E-05	6.42E-05	0.001150316	0.000162226	0.000280447	0.002077984	0.001398661	0.000833954	9.09E-05	0.000132604	0.001467379	7.11E-05
car	0.003274527	0.003429074	0.000352398	0.00172712	0.000888851	0.006803201	0.002198155	0.001238841	0.000930801	0.002697899	0.001516203	0.001289354	0.002116947	0.001608741	0.001573081	0.000348813	0.001649551	0.001064942	0.00141475	0.001323126	0.00105105	0.000724964	0.00100509	0.001089278	0.000773777	0.001067946	0.001347218	0.000657775	0.002216065	0.000342171	0.001033219	0.001688102	0.002090658	0.00161816	0.002125135	0.002483818	0.001876073	0.001540711	0.001203367	0.000980509	0.001557127	0.002160532	0.000362677	0.001025773	0.000754778	0.003094561	0.001047442	0.000799798	0.000932295
carrot	0.000409472	0.000432153	0.000332787	0.002979061	0.003148957	0.019478622	0.000189535	0.001030968	0.000766228	0.00018231	0.000729352	0.001299592	0.000707682	0.00013901	0.000687406	0.0001985	0.00038043	0.000305267	0.000162212	0.000168553	0.000215114	0.000289693	0.020862535	0.000803717	0.000134418	0.000175283	0.0000797	0.00035593	0.000121737	0.000107978	0.000846161	0.00024451	0.000134132	0.000992549	5.87E-05	0.000100568	0.000105909	0.00013806	0.000128479	0.000581023	0.000165493	0.000171434	0.000173922	0.000971426	0.002234891	7.45E-05	0.000149078	0.000200701	0.000132082
cat	0.002894339	0.000974642	0.00028281	0.001413071	0.001077107	0.001073666	0.00160043	0.008048173	0.00174036	0.000899123	0.000726084	0.001516365	0.00134036	0.00017724	0.001497281	0.000171295	0.00115549	0.000701361	0.000632583	0.000643029	0.000663624	0.001178197	0.009586041	0.000606055	0.001504986	0.000661505	0.000324111	0.003455106	0.000177265	0.001159156	0.001398994	0.000595059	0.000168758	0.00145675	0.000154613	0.000642883	0.000260692	0.000205237	0.000252504	0.001396413	0.000219011	0.000183157	0.00077716	0.00082253	0.014290328	0.001343009	0.000633714	0.001788407	0.00088268
celery	0.000636192	0.012296212	0.000518472	0.016352122	0.015123507	0.01388599	0.000896551	0.001183274	0.000112891	0.000488445	0.00022102	0.001156594	0.000680028	0.000228767	0.000375069	0.000288137	0.001221736	0.000126461	0.000228357	0.000179718	0.000649476	0.000297052	0.00028754	0.000161508	0.000144382	0.000707158	0.0000848	0.000356449	0.000116247	7.44E-05	0.001571361	0.000305957	0.000112101	0.001320956	0.000118962	0.000665338	0.000187256	0.000169129	0.000114583	0.000482222	0.000167364	0.00014337	0.001204799	0.001195855	0.001376709	0.000144856	0.000149755	0.00025554	0.000188864
chair	0.007205798	0.000343657	0.008141065	0.000247866	0.000647057	0.000545545	0.001682253	0.000360152	0.001153675	0.002279191	0.000423922	0.000281649	0.000584524	0.000329757	0.000912951	0.00075743	0.000556613	0.000737639	0.001035824	0.001572981	0.00147203	0.001080828	0.001521989	0.001444652	0.000782488	0.001068665	0.000782277	0.000645548	0.00028119	0.000695646	0.000342313	0.000682003	0.001916308	0.000207941	0.000735626	0.000689776	0.001956146	0.001251876	0.011570238	0.000876461	0.000293893	0.000746108	0.001911223	0.000806484	0.000885101	0.000210917	0.000412794	0.000265204	0.00138944
chimney	0.001030427	0.000484603	0.000674095	0.000409966	0.000713129	0.000922123	0.001382917	0.001325161	0.000258041	0.001218233	0.000211699	0.000485197	0.000204838	0.000226566	0.000866779	0.000328687	0.000182975	0.000369339	0.000299129	0.000284067	0.000863963	0.00019727	0.021526738	0.000920648	0.000349929	0.000823812	0.000189649	0.000155565	0.000131513	0.000279884	0.001352718	0.000488909	0.000194621	0.000690931	0.000193756	0.000742525	0.000219113	0.000989927	0.00014053	0.000637912	0.000752732	0.000476266	0.0001471	0.000269602	0.000179937	0.000215633	0.000163687	6.99E-05	0.000163178
chisel	0.001027381	0.000439408	0.035171693	0.000378463	0.000186099	0.000213819	0.002528441	0.000274966	0.000207085	0.000374694	0.000221798	0.000136959	0.0002672	0.000358216	0.000370207	0.034701626	0.000835943	0.000264015	0.00027848	0.000119386	0.000313705	0.001002964	0.000415832	0.001718273	0.00031663	0.000819711	0.0000997	0.000123859	0.000200983	0.000278567	0.000167665	0.000967261	0.000160993	0.000175064	0.000112022	0.00016487	0.002259304	0.000245574	0.000193423	0.000135189	0.000183699	0.000182313	0.000154283	0.000144796	8.55E-05	0.000106254	0.000934593	0.000203902	0.000193553
church	0.005188186	0.001015769	0.000251674	0.000998031	0.000597639	0.001012116	0.001479428	0.002233866	0.004106042	0.000274797	0.001125766	0.001993825	0.000239887	0.001084612	0.001160089	0.00278141	0.000204197	0.000171169	0.001160324	0.000218452	0.003102945	0.00293294	0.000701214	0.001658957	0.001155209	0.001217119	0.0046598	0.000604868	0.002201197	0.000165468	0.0002564	0.001208531	0.004903061	0.000649571	0.000150996	0.000146268	0.000326969	0.000256951	0.001351962	0.001710432	0.003815164	0.002490224	0.0001745	0.000248147	0.000268842	0.000894746	0.000116344	0.001967771	0.000272737
closet	0.000254045	0.000220365	0.000347752	0.000279054	0.004423817	0.000251958	0.000105566	0.000304111	0.000239464	0.000375977	0.000254002	0.004166829	0.000184363	0.000147811	0.004414025	0.0000673	0.000146135	0.000245161	0.000156707	0.000266998	0.0000851	0.000173296	0.000104351	0.000246072	0.0000749	0.000152464	0.000147744	0.000148947	0.0000197	0.000180844	0.000181856	0.00032877	5.12E-05	0.000162386	4.43E-05	0.000117537	5.88E-05	0.000100912	0.000311432	7.12E-05	0.00031922	4.69E-05	6.65E-05	0.00032926	0.000160841	0.000229036	7.03E-05	4.95E-05	3.23E-05
coat	0.000840284	0.000738624	0.000686587	0.001243993	0.000262963	0.003476981	0.000674842	0.002614105	0.000244537	0.001205387	0.001703692	0.001309195	0.00129029	0.00216466	0.002048883	0.000194343	0.000229522	0.001852789	0.001761014	0.000259646	0.001187344	0.001558237	0.000809093	0.00114259	0.000242058	0.002214632	0.000790585	0.000284826	0.002127611	0.000182529	0.001575593	0.000726048	0.000121459	0.000867303	0.000209653	0.000187684	0.000185095	0.000223122	0.000780293	0.000315482	0.000193738	0.000741715	0.000901492	0.001372711	0.002363008	0.000150368	0.000701564	0.000773517	0.000105736
corn	0.000264783	0.001943806	0.000789747	0.001951443	0.011004085	0.000933071	0.000273923	0.000792016	0.001229454	0.001698573	0.000198964	0.000798962	0.002292346	0.000786169	0.000221168	0.000795916	0.000793448	0.000166911	0.000759111	0.001286756	0.000724285	0.000788624	0.000725041	0.000169071	0.00018864	0.00021279	0.000110159	0.000680056	0.0000892	0.001406079	0.000813747	0.000736123	0.001588373	0.000285002	0.000146798	0.000197901	0.000140296	0.000141524	0.000138608	0.000108267	0.000120672	0.000185711	0.000101412	0.00039093	0.000308252	0.000137712	0.00135618	0.000166986	0.000132883
cow	0.002156751	0.001418003	0.00064295	0.002677892	0.002444949	0.001452511	0.000638347	0.000797098	0.001074791	0.000585692	0.001485598	0.001928771	0.001045348	0.000127716	0.000263339	0.000182139	0.000343756	0.000661386	0.000628302	0.000620649	0.000195697	0.000705079	0.00023086	0.000239619	0.000628244	0.000682733	0.001367018	0.000763971	0.001105831	0.00015033	0.000355232	0.000628127	0.000770318	0.00076838	0.000114975	0.000140228	0.000259492	0.000167182	0.000190278	0.000677672	0.000660882	0.000751262	0.000205248	0.012270821	0.014199085	0.001409529	0.000189328	0.000752436	0.000824725
cup	0.000717111	0.009976061	0.000211505	0.000754356	0.003224303	0.001382251	0.000139161	0.000707777	0.000131083	0.002120221	0.000193394	0.002304306	0.000398837	0.000337562	0.000757101	0.000663233	0.001571026	0.001160843	0.000266371	0.001147982	0.000624398	0.001893967	0.000689294	0.000268108	0.001713481	0.000810652	0.000144873	0.000187817	0.0000893	0.000761469	0.002287111	0.000210979	0.000134266	0.000359614	0.000242663	0.001307039	0.000589423	0.000645678	0.000185204	9.94E-05	0.000716128	0.000166588	0.000144118	0.001054647	0.00020147	0.000152322	0.000832866	0.001271162	0.000759556
desk	0.001412002	0.000256874	0.012991944	0.000274032	0.000737178	0.000395871	0.013958915	0.001425741	0.000668014	0.000346528	0.000755564	0.000659742	0.000236356	0.000196754	0.000704012	0.000781692	0.000200847	0.00077281	0.003389843	0.000681377	0.015088092	0.000274678	0.015015062	0.002538147	0.000723601	0.000221617	0.000186647	0.000590024	0.000329818	0.000736232	0.000591902	0.000840807	0.000893371	0.000584052	0.000166812	0.000692797	0.000853703	0.000864357	0.001317596	0.00064783	0.000260213	0.000208716	0.000864724	0.000359757	0.000209505	0.000144749	0.000226743	0.000156717	0.000172031
dog	0.002186439	0.001416742	0.000872663	0.000974087	0.003418589	0.002084431	0.001148852	0.003154451	0.00189135	0.001316345	0.001882979	0.00195638	0.00181703	0.000656388	0.001921304	0.000233825	0.007295438	0.001776821	0.000313618	0.001265509	0.001342033	0.002032671	0.001478842	0.000651723	0.000732328	0.001705352	0.004307434	0.009917702	0.001110045	0.000729193	0.008749704	0.000278198	0.000274665	0.001087341	0.000309852	0.000724851	0.000382653	0.000648943	0.001623085	0.000759404	0.001450279	0.000262527	0.001264737	0.001117499	0.012935913	0.000308704	0.001026059	0.000854962	0.001383581
door	0.001972404	0.000435114	0.001891245	0.00086061	0.001197593	0.000627554	0.000673118	0.000593429	0.000320537	0.001592765	0.000260643	0.000632808	0.000622208	0.001332089	0.002684766	0.00081324	0.00058971	0.001460457	0.000354613	0.000991758	0.001148596	0.000715877	0.001468287	0.001854887	0.001239261	0.001365326	0.00081502	0.000547867	0.000205143	0.00523569	0.000934151	0.002528689	0.001966898	0.000538469	0.000752163	0.000663217	0.000614324	0.001601646	0.012495693	0.000256669	0.012683057	0.000476586	0.000256725	0.000290952	0.000603054	0.014469291	0.000830907	0.000747491	0.000248167
dress	0.00095133	0.000859997	0.000927406	0.007466523	0.000607266	0.002946292	0.000875269	0.002367393	0.000733953	0.007696819	0.008823437	0.001136722	0.00147317	0.001059943	0.000334832	0.000215474	0.000922585	0.009007292	0.002570582	0.00093006	0.00035128	0.000269405	0.000744324	0.000284182	0.000804979	0.000644319	0.001806067	0.000985661	0.001078982	0.000775906	0.000586339	0.000313562	0.000203951	0.002143797	0.00114646	0.000210495	0.000220978	0.00060317	0.000326027	0.001574847	0.000625123	0.001174425	0.001290391	0.001754758	0.000264331	0.000782254	0.00130656	0.000771061	0.000141285
dresser	0.001358884	0.0004224	0.000876065	0.000892568	0.000894934	0.001460811	0.00035588	0.00096947	0.000265018	0.000919793	0.001472606	0.00034593	0.030244065	0.001363586	0.000318647	0.000189003	0.0008454	0.001498394	0.0003841	0.000784974	0.000840026	0.000875075	0.000841613	0.0007708	0.000167822	0.000149997	0.000913019	0.000205284	0.00008	0.000164653	0.000204203	0.001393635	0.000137376	0.000311867	0.000125002	0.000233824	0.000218559	0.00091274	0.000192716	0.000298941	0.000191523	0.000200716	0.000899244	0.001348163	0.0001749	0.000179622	0.000865322	0.000155764	9.51E-05
eye	0.001674673	0.001770418	0.000290132	0.001523708	0.000345066	0.00152997	0.000548306	0.003343875	0.000606245	0.002024435	0.001439353	0.00190755	0.002212222	0.000707773	0.001155399	0.000244193	0.001142201	0.001996477	0.001085965	0.000289111	0.00025694	0.002294094	0.000691329	0.000616338	0.001215468	0.001108514	0.000828428	0.010308516	0.001076986	0.000768903	0.000670567	0.000687884	0.000149619	0.011664779	0.000236364	0.000757505	0.000223878	0.000637993	0.000148834	0.000676342	0.000676983	0.000252212	0.000154207	0.012706224	0.000638458	0.000162669	0.000834336	0.012527321	0.000209778
fly	0.001287719	0.000691683	0.00126214	0.00135092	0.001234303	0.00048126	0.000287954	0.001075094	0.000270577	0.001806091	0.000781381	0.001326327	0.001934481	0.000690854	0.001643291	0.000690668	0.002014511	0.000353042	0.009464537	0.00056783	0.001056166	0.000292597	0.000282042	0.000277716	0.001108135	0.000216614	0.000174594	0.011610984	0.001961758	0.00020784	0.000243757	0.011343223	0.000280939	0.000753087	0.000311617	0.001170734	0.000565011	0.001012885	0.000180505	0.000262367	0.000173794	0.012123371	0.002554048	0.0007269	0.001456932	0.000159611	0.000346883	0.001734059	0.000190646
foot	0.000748174	0.000938786	0.000646726	0.000320116	0.000584065	0.000928979	0.000221895	0.001702084	0.001079452	0.000795323	0.000275377	0.000263858	0.001496517	0.001087698	0.001820382	0.001138706	0.00063463	0.001225065	0.001069272	0.001043314	0.001025128	0.010731562	0.000229577	0.000632419	0.001223783	0.001182782	0.000147928	0.001090336	0.000109163	0.000789474	0.00029411	0.000264635	0.000190416	0.000615247	0.000878569	0.000182437	0.000680939	0.000646674	0.002298933	0.000245277	0.00072711	0.000668094	0.001254726	0.000680675	0.001103646	0.002010782	0.001955427	0.012831814	0.00083522
glass	0.000915333	0.007535648	0.000349948	0.001550993	0.001225533	0.00145438	0.000536852	0.001232834	0.000232334	0.001563257	0.000234337	0.001635206	0.001023313	0.001089055	0.000730877	0.001106366	0.001441243	0.001484391	0.000333851	0.001266032	0.000316754	0.001705778	0.001126451	0.001364694	0.002035157	0.001166065	0.001282206	0.000830094	0.000148519	0.001676061	0.00217191	0.001489775	0.000224759	0.001614683	0.000696627	0.002382035	0.00106698	0.001116298	0.000257522	0.000172162	0.00069086	0.001260743	0.000161702	0.001492871	0.000239613	0.000861631	0.011851828	0.000656471	0.000768449
hammer	0.002149349	0.000339541	0.004771694	0.000196993	0.000303042	0.00035514	0.002406405	0.000665053	0.000694957	0.002124908	0.000664628	0.000186072	0.001238784	0.000720684	0.000782288	0.001513758	0.000651035	0.000733955	0.00073193	0.000202965	0.000740427	0.014457356	0.000749908	0.001428846	0.001840642	0.000783248	0.000151955	0.000158027	0.000218602	0.001434876	0.000211699	0.000720815	0.000179815	0.000158926	0.000330956	0.000180656	0.001765001	0.000733322	0.000841608	0.000212597	0.000304467	0.000170212	0.000126639	0.000213497	0.00020683	0.000212667	0.001887671	0.002732705	0.000313408
hand	0.001295277	0.00062657	0.000363225	0.000843373	0.000858943	0.000637545	0.000940968	0.00039776	0.002359512	0.003886019	0.001411543	0.000270231	0.002880596	0.000380055	0.001304043	0.001067259	0.000592974	0.001550654	0.001413565	0.002776272	0.000686616	0.001174992	0.000676808	0.001733957	0.0012192	0.001028083	0.000823868	0.008846041	0.001969842	0.001711358	0.000555937	0.000255959	0.000855644	0.000251055	0.013062293	0.000655714	0.003235399	0.000638752	0.000826516	0.001710894	0.01098718	0.000268272	0.00082151	0.000951953	0.001247259	0.000233378	0.011328659	0.000840049	0.000987473
horse	0.002503947	0.001466456	0.000943678	0.001309544	0.001337794	0.001253121	0.001237491	0.002140866	0.001630091	0.000350923	0.001584688	0.001694219	0.001019113	0.000649537	0.000691339	0.00103746	0.002300585	0.00220825	0.000630225	0.000313622	0.000986955	0.001390351	0.001438011	0.001665414	0.001023392	0.001073267	0.000311627	0.001475484	0.000294979	0.000657813	0.001851857	0.000965471	0.001920784	0.001640155	0.000228924	0.000320865	0.000690026	0.000676306	0.000792699	0.000361761	0.000722406	0.002062021	0.000355427	0.001613148	0.012716882	0.000343587	0.000632192	0.001294778	0.000320633
house	0.003694388	0.003218455	0.003351577	0.00195718	0.001220809	0.001976054	0.002694517	0.001385032	0.002089462	0.002177811	0.00091321	0.002077124	0.000387261	0.001072919	0.002783761	0.003184286	0.000736436	0.000742519	0.00244059	0.002294133	0.002866363	0.001005289	0.003236795	0.002527616	0.002591362	0.002487562	0.00336251	0.001205004	0.001182918	0.003795098	0.008771231	0.005106761	0.002019753	0.000684326	0.001210127	0.001214842	0.000865801	0.01210638	0.001372029	0.000810823	0.00119873	0.006212485	0.000742608	0.001422432	0.001010684	0.00380077	0.000745957	0.000364641	0.001442607
igloo	0.000168597	0.010101852	0.000138715	0.000335251	0.000137763	0.000448693	0.0000727	0.000383824	0.0000563	0.0000786	0.0000741	0.000902982	0.000299994	0.000128085	0.000297442	0.000671071	0.000576266	0.0000808	0.000294881	0.0000433	0.0000328	0.00010281	0.0000578	0.0000693	0.0000941	0.009648226	0.0000388	0.0000626	0.0000299	2.95E-05	0.000529475	0.009320172	2.33E-05	0.00909975	4.77E-05	0.000288932	0.000255571	0.000233645	2.60E-05	2.57E-05	4.31E-05	0.00023698	2.14E-05	0.000327018	5.76E-05	4.04E-05	0.000103529	0.000223267	6.53E-05
key	0.001947712	0.00132616	0.00084849	0.000184275	0.000798176	0.000315012	0.000274112	0.000789939	0.000300589	0.001467751	0.001373088	0.000791456	0.001821838	0.000283171	0.016851482	0.000830658	0.000179092	0.000193946	0.000832983	0.000811569	0.001445344	0.000905267	0.000197287	0.000887106	0.000869	0.000221725	0.001609757	0.00023554	0.000126996	0.001762772	0.000247116	0.000918097	0.001774495	0.00015551	0.000191794	0.000169826	0.000210122	0.000272966	0.000997929	0.000798026	0.019532987	0.000153328	0.000777511	0.000236932	0.000715357	0.001185502	0.000259639	0.000237652	0.000136064
knife	0.002608749	0.000727642	0.00230575	0.000204535	0.003226802	0.000713946	0.001222501	0.000287447	0.00056371	0.001791688	0.00019403	0.000313756	0.001518392	0.000258431	0.000697176	0.001294964	0.00018187	0.001222954	0.010000704	0.000688345	0.001239046	0.000777658	0.000271035	0.001254789	0.001254613	0.000657283	0.000176126	0.000661739	0.001114928	0.001288416	0.00067412	0.001183131	0.001470397	0.000188879	0.001320895	0.000146317	0.00193228	0.001215041	0.000747662	0.000211272	0.000210402	0.000213882	0.00015394	0.001016011	0.00102899	0.000171377	0.012822696	0.000224501	0.000298153
leg	0.001688156	0.000572246	0.001196548	0.000813279	0.000861527	0.000822331	0.000321934	0.001471774	0.008910989	0.008904735	0.001977351	0.000650607	0.009237734	0.001683734	0.001034162	0.000283809	0.00056708	0.002359667	0.000346781	0.000693639	0.000298356	0.002436051	0.001020631	0.000604435	0.002663485	0.001000868	0.000320506	0.001859489	0.000190476	0.001299869	0.000790549	0.000548431	0.000235207	0.000580167	0.001747348	0.000666016	0.000969088	0.000580431	0.001670688	0.001728372	0.000707571	0.001112576	0.003318251	0.00094399	0.000704529	0.00027619	0.003497132	0.00080568	0.000946129
lettuce	0.000780168	0.001008575	0.000409887	0.022991391	0.00615027	0.003456829	0.000133125	0.000589357	0.000774731	0.000106338	0.000732714	0.002250081	0.000299963	0.0000893	0.001407959	0.000143718	0.000909912	0.000133752	0.000142544	0.00015158	0.000768589	0.000171327	0.000227543	0.000121376	0.0000609	0.000115158	0.0000714	0.000217624	0.0000665	8.55E-05	0.00094469	0.000180873	5.25E-05	0.001104121	3.74E-05	0.000131965	7.35E-05	0.000130609	7.90E-05	0.000142486	9.18E-05	8.21E-05	0.000204911	0.001153733	0.000434127	0.000914242	6.04E-05	0.000242359	7.35E-05
pants	0.001617172	0.000687607	0.0002775	0.000312223	0.000245096	0.001467451	0.000215889	0.001283312	0.012944002	0.000933689	0.002305174	0.013426641	0.000805488	0.000295986	0.000323926	0.000164924	0.00067007	0.014592199	0.000755925	0.000727212	0.000228788	0.00024654	0.000545611	0.000241188	0.015128498	0.000235735	0.000791668	0.000227865	0.002143692	0.000910139	0.000632343	0.000190688	0.000154698	0.001183731	0.000785026	0.000114439	0.000646874	0.000161327	0.000430212	0.001311578	0.000148444	0.000222625	0.017858155	0.001160478	0.000184016	0.00021067	0.000724087	0.000192311	0.00015703
pliers	0.001678503	0.000338536	0.001769182	0.000135959	0.000351143	0.00024474	0.002319465	0.000255139	0.000276081	0.000892305	0.000294391	0.000155113	0.002006062	0.00089661	0.00084063	0.000260624	0.000231243	0.000206476	0.00028473	0.00015335	0.000218345	0.000961863	0.000206865	0.001551048	0.000836086	0.000234264	0.000129311	0.000136334	0.000158218	0.00091952	0.000227993	0.000174883	0.000165545	0.000103095	0.022221546	0.000254076	0.002740573	0.000178207	0.000856111	0.000189046	0.000241864	0.000125349	8.67E-05	0.000243236	0.00013278	0.000115265	0.00035699	0.000159254	0.023584619
refrigerator	0.00037814	0.001927354	0.000105723	0.0000904	0.000110605	0.000214579	0.0000733	0.000130749	0.0000725	0.000122072	0.0000644	0.001286971	0.0000778	0.0000557	0.000479944	0.000481262	0.000139753	0.000303554	0.000269376	0.000473789	0.000031	0.0000706	0.0000696	0.0000653	0.000102532	0.006762042	0.000248257	0.0000494	0.0000267	4.35E-05	0.006641553	0.006331896	2.19E-05	0.000314351	5.40E-05	0.000103822	8.21E-05	7.28E-05	2.18E-05	5.03E-05	3.50E-05	0.000235208	2.35E-05	9.23E-05	0.00025055	3.93E-05	5.32E-05	0.000505908	4.55E-05
saw	0.00116601	0.00122152	0.012302522	0.000661441	0.000237983	0.000276063	0.002987726	0.000277947	0.000259031	0.001443614	0.000670643	0.000175125	0.001112324	0.000348592	0.000273663	0.001851341	0.012132465	0.000804922	0.001117317	0.000621996	0.000779774	0.001701037	0.000289034	0.001707288	0.000803559	0.000279982	0.001459587	0.000606259	0.000353795	0.001402031	0.00021266	0.000283144	0.000850019	0.001040455	0.000237045	0.001284571	0.000869392	0.000204322	0.000275917	0.000571357	0.001158896	0.000188002	0.000167053	0.000230594	0.000199456	0.000297268	0.015187289	0.000223871	0.000178817
screwdriver	0.001652582	0.000394226	0.002524057	0.000161292	0.000245692	0.000701226	0.02215015	0.000605902	0.001449204	0.000803659	0.000654489	0.000231543	0.000425904	0.000230452	0.021871638	0.000341078	0.000192615	0.000169458	0.000287282	0.000214148	0.00072054	0.001187086	0.000668486	0.001268969	0.000196358	0.00015651	0.000139756	0.000162664	0.00030177	0.000176642	0.000186413	0.000698318	0.000825912	0.000155633	0.001315634	0.000201206	0.001293659	0.000276912	0.000205838	0.000268139	0.000250406	0.000178673	9.29E-05	0.000209565	0.000156002	0.000238225	0.000286772	0.00080842	0.0008923
shirt	0.010324256	0.000343637	0.000629171	0.000329172	0.000648027	0.00108121	0.001091215	0.00131734	0.000289376	0.001176814	0.001292589	0.011287601	0.000753515	0.000672372	0.001575934	0.000179473	0.000227832	0.000911094	0.000758515	0.000221552	0.001609829	0.001649971	0.000685407	0.000210432	0.000812407	0.000685319	0.000230198	0.000705263	0.000407413	0.00125167	0.001006831	0.000235599	8.03E-05	0.001110554	0.000206643	0.000703241	0.000668175	0.000602863	0.01346222	0.00117105	0.000209984	0.000719949	0.001331406	0.000773274	0.001488658	0.000197182	0.000752979	0.00016983	0.000861832
skirt	0.000923312	0.000223313	0.000274504	0.001229794	0.000240397	0.001245808	0.000194166	0.001381108	0.001955611	0.002134111	0.016264287	0.000393475	0.002632054	0.000792115	0.000694754	0.000122153	0.000190405	0.001452828	0.000766855	0.000727823	0.000243511	0.00030045	0.000257828	0.00015714	0.000849939	0.000224255	0.000215907	0.001331019	0.000105414	0.000194413	0.000174881	0.000187349	9.09E-05	0.001220971	0.000270842	0.000153797	0.000140346	0.000189643	0.000241964	0.017925969	0.000148586	0.001370267	0.017881407	0.000863568	0.000225514	0.000772421	0.0004154	0.0001448	0.000137774
spoon	0.001233077	0.001787164	0.000323329	0.000705167	0.005518595	0.000737894	0.000218989	0.000689389	0.000196715	0.001142779	0.000197161	0.000834349	0.00031127	0.000142468	0.001234662	0.000215003	0.000262107	0.000221493	0.001216417	0.001648567	0.000720855	0.000807789	0.000728646	0.001183188	0.000240951	0.000245429	0.000702645	0.000216218	0.0000772	0.000725189	0.001637681	0.000209345	0.000147557	0.000199476	0.000180426	0.000761399	0.000716888	0.001312766	0.000735368	0.000147139	0.000224185	0.000117623	0.000718319	0.000299395	0.000666814	0.00018111	0.000707748	0.000773931	0.000152507
table	0.001512536	0.001776302	0.001722007	0.000670697	0.010546721	0.000680729	0.001954605	0.001778873	0.000326881	0.000909196	0.00125505	0.000983436	0.000638234	0.000269096	0.00106621	0.001091337	0.0012474	0.001125484	0.001827348	0.010103402	0.010131514	0.001320566	0.010649162	0.001488721	0.000304113	0.001076172	0.000186874	0.00059982	0.000163743	0.000303365	0.001074448	0.001405368	0.000890553	0.000576071	0.000256284	0.001521973	0.001343007	0.013439679	0.001267543	0.000304209	0.000657696	0.000733634	0.013094556	0.000944975	0.000919924	0.000731034	0.000621555	0.001656085	0.000299741
telephone	0.000307757	0.00044926	0.000888924	0.000223914	0.000161868	0.000829033	0.000858216	0.000186018	0.000376757	0.002752404	0.00073233	0.000196719	0.001241131	0.016687157	0.00022817	0.000751758	0.000324326	0.000299998	0.001405943	0.000775799	0.000880777	0.000244183	0.00082577	0.016845996	0.000325277	0.000200861	0.001606513	0.000671693	0.000151375	0.000848485	0.00015229	0.000303486	0.000378005	0.00080007	0.000239897	0.001463628	0.000195675	0.000180282	0.000145658	0.000168469	0.01933415	0.000263463	0.000123678	0.000216302	0.000112654	0.000169074	0.000273327	0.000149262	8.92E-05
tomato	0.000286182	0.000563965	0.001442155	0.003762857	0.004736651	0.018733292	0.000145078	0.001061081	0.0000968	0.000146303	0.000160597	0.00170626	0.000902105	0.0000936	0.000358728	0.000195864	0.000287857	0.000767577	0.000817009	0.000185748	0.000169052	0.000854277	0.000259165	0.000180189	0.000103315	0.000204214	0.0000408	0.000193515	0.0000776	7.07E-05	0.002767003	0.000200579	3.79E-05	0.001056424	3.96E-05	0.000110865	8.85E-05	0.00081381	6.99E-05	5.27E-05	0.00013873	6.66E-05	0.000146147	0.001622806	0.000832627	8.59E-05	0.00017322	0.00013953	4.92E-05
train	0.002494319	0.001052253	0.000651549	0.000554622	0.001238995	0.001606568	0.007453959	0.000257435	0.000925251	0.001306543	0.000915569	0.00056411	0.000961223	0.009419386	0.000587288	0.000246297	0.000707849	0.000694587	0.001432897	0.003594181	0.001099509	0.000230702	0.000280292	0.003026219	0.00068025	0.000671046	0.001335411	0.000549594	0.000320173	0.001164704	0.000642919	0.000264707	0.001495168	0.000218264	0.001209753	0.003062039	0.002364597	0.000771923	0.000694259	0.000601076	0.000738379	0.000257043	0.000266437	0.00022176	0.000626418	0.001452079	0.000218398	0.000697704	0.000282138
truck	0.00070884	0.000399654	0.000235239	0.000273999	0.00067192	0.001442189	0.000492104	0.000186878	0.0007471	0.000320024	0.001267271	0.000276648	0.000269625	0.000378758	0.000270214	0.00066336	0.000256046	0.000131463	0.000128609	0.00015141	0.000229779	0.0000969	0.000160733	0.000156122	0.000109737	0.000167744	0.0000938	0.001123829	0.022232994	4.90E-05	0.000186205	0.000154572	0.000186653	0.000210462	0.000187962	0.000233907	0.000239269	0.000144899	0.000226966	0.000711668	0.00016385	0.000141871	0.000117456	0.000188213	0.000189135	0.000269444	0.000118088	0.000130654	9.86E-05
watch	0.000464866	0.000617815	0.000226893	0.000219653	0.000210244	0.001022499	0.000712408	0.000275702	0.000310035	0.001400694	0.000776037	0.000177123	0.000327134	0.000194264	0.000727744	0.000174005	0.000647295	0.000839881	0.000747707	0.014659156	0.001305339	0.000251679	0.000185192	0.001221424	0.001946155	0.00017713	0.015148057	0.000719663	0.000106371	0.015012971	0.000152078	0.000690002	0.000243635	0.000258407	0.001595787	0.00017326	0.000338266	0.000199571	0.000242064	0.000241464	0.002899193	0.000162843	0.000138007	0.000281866	0.000188898	0.000829553	0.001220696	0.000824898	0.000141412
window	0.00074517	0.001358927	0.000734554	0.001320283	0.000580666	0.001822653	0.001025075	0.000651417	0.000883145	0.001023464	0.000601255	0.00131931	0.000891111	0.000450578	0.000732422	0.001567543	0.001634133	0.000343952	0.000770833	0.000295591	0.001860801	0.000964048	0.001187552	0.011028887	0.000387615	0.00035049	0.000802658	0.000913875	0.000122232	0.000920527	0.000707454	0.013051593	0.000801837	0.000375703	0.000182003	0.000305079	0.000270311	0.000860985	0.000751434	0.000573217	0.001485494	0.001815672	0.000168227	0.000374363	0.000196451	0.00158083	0.001072477	0.000183026	0.000146516
[truncated: 787 more columns]
