# Supplementary material for: Using Graph Components Derived from an Associative Concept Dictionary to Predict fMRI Neural Activation Patterns that Represent the Meaning of Nouns
Source: PLoS One. 2015 Apr 30;10(4):e0125725. doi: 10.1371/journal.pone.0125725 (PMC4482269; doi:10.1371/journal.pone.0125725)
Supplement: S1 Program — This file should be used with the name “MiF.m”. (M) [file pone.0125725.s013.m]

(*Mathematica script for MiF computation*)

MiF[adjacencymatrix_, x_, y_, beta_, gamma_, coefficientlist_] := 
  Module[{alphalist, matpower, matpowerxandy, sumupx, sumupy, 
    numerator, denominator, val = 0},
   alphalist = Table[N[(1/coefficientlist[[gamma]])^i], {i, 1, gamma}];
   Clear[i]; Clear[k];
   k = 1; tmat[1] = adjacencymatrix; 
   While[k <= gamma - 1, tmat[k + 1] = tmat[k].tmat[1]; k++];
   For[i = 1, i <= gamma, i++, matpower = tmat[i];
    matpowerxandy = matpower[[x, y]]; sumupx = Plus @@ matpower[[x]];
    sumupy = Plus @@ matpower[[y]];
    numerator = 
     N[alphalist[[i]]*matpowerxandy*(beta*sumupx + (1 - beta)*sumupy)];
    denominator = sumupx*sumupy;
    val = val + N[(numerator/denominator)]];
   val];

(*  An example of good parameter values: beta=0.5; gamma=6; coefficientlist = {1, 1.618033988749895, 1.8392867552141607, 
     1.9275619754829254, 1.9659482366454855, 1.9835828434243263, 
     1.9919641966050354, 1.9960311797354144, 1.9980294702622872, 
     1.9990186327101014};*)
(*Usage:the MiF distance between the vertex 24 and 32 of the Dataset S1 ("adjacencyMatrix.mtx") can be computed as follows.*)

dataset=Import["adjacencyMatrix.mtx"];
MiF[dataset, 24, 32, 0.5, 6, {1, 1.618033988749895, 1.8392867552141607, 
     1.9275619754829254, 1.9659482366454855, 1.9835828434243263, 
     1.9919641966050354, 1.9960311797354144, 1.9980294702622872, 
     1.9990186327101014}]

(*The answer is 0.0000213295.*)

Jaccard[adjacencymatrix_, x_, y_, gamma_] := 
  Module[{poweradjmatrix, poweradjcheck, deglist, numnodes, spstep, 
    jaccard}, k = 1; tmat[1] = adjacencymatrix; 
   poweradjmatrix[1] = tmat[1]
     While[k <= gamma - 1, tmat[k + 1] = tmat[k].tmat[1]; k++]; 
   poweradjmatrix = Table[1, {i, 1, gamma}]; 
   For[i = 1, i <= gamma, i++, poweradjmatrix[[i]] = tmat[i]]; 
   poweradjcheck = poweradjmatrix[[#, x, y]] & /@ Range[gamma]; 
   deglist = DegreesFromSparseAdjacencyMatrixNew[adjacencymatrix]; 
   numnodes = Max[Most[#[[1]] & /@ ArrayRules[adjacencymatrix]]]; 
   spstep = 
    If[First[poweradjcheck] == 1, 1, 
     Length[Position[poweradjcheck, 0]] + 1]; 
   jaccard = 
    If[spstep == 1, 1/(deglist[[x]] + deglist[[y]]) // N, 
     poweradjmatrix[[spstep, x, 
        y]]/(Plus @@ (poweradjmatrix[[spstep, x, #]] & /@ 
            Range[numnodes]) + 
         Plus @@ (poweradjmatrix[[spstep, y, #]] & /@ 
            Range[numnodes])) // N]];


Jaccard[datset, 1, 33, 6]
(*The answer is 0.0000213295.*)


Simpson[adjacencymatrix_, x_, y_, gamma_] := 
  Module[{poweradjmatrix, poweradjcheck, deglist, numnodes, spstep, 
    degx, degy, smallerdeg, simpson}, k = 1; 
   tmat[1] = adjacencymatrix; poweradjmatrix[1] = tmat[1]
     While[k <= gamma - 1, tmat[k + 1] = tmat[k].tmat[1]; k++]; 
   poweradjmatrix = Table[1, {i, 1, gamma}]; 
   For[i = 1, i <= gamma, i++, poweradjmatrix[[i]] = tmat[i]]; 
   poweradjcheck = poweradjmatrix[[#, x, y]] & /@ Range[gamma]; 
   deglist = DegreesFromSparseAdjacencyMatrixNew[adjacencymatrix]; 
   numnodes = Max[Most[#[[1]] & /@ ArrayRules[adjacencymatrix]]]; 
   spstep = 
    If[First[poweradjcheck] == 1, 1, 
     Length[Position[poweradjcheck, 0]] + 1]; 
   degx = Plus @@ (poweradjmatrix[[spstep, x, #]] & /@ 
       Range[numnodes]);
   degy = 
    Plus @@ (poweradjmatrix[[spstep, y, #]] & /@ Range[numnodes]);
   smallerdeg = If[degx < degy, degx, degy];
   simpson = 
    If[spstep == 1, 1/smallerdeg // N, 
     poweradjmatrix[[spstep, x, y]]/smallerdeg // N]];

Simpson[dataset, 1, 130, 6]
(*The answer is 0.000606796*)

(*The following functions must be loaded before running Jaccard() and Simpson().*)

TakePartTwo[list_] := Part[#, 2] & /@ list;

DegreesFromSparseAdjacencyMatrix[sparseadjacencymatrix_] := 
  Module[{sparselength = {}, ars = {}, nodeweight = {}}, 
   sparselength = Length[sparseadjacencymatrix]; 
   ars = ArrayRules[sparseadjacencymatrix] // Most; 
   nodeweight = Split[{#[[1]][[1]], #[[2]]} & /@ ars];
   Apply[Plus, #] & /@ (TakePartTwo[#] & /@ nodeweight)];

GetZeroRowsAndColumnsFromSparseAdjacencyMatrix[samplesparsearray_] := 
 Module[{sparselength = {}, ars = {}, tmp = {}, linkpairs = {}, 
   nonzerorow = {}}, sparselength = Length[samplesparsearray];
  ars = ArrayRules[samplesparsearray];
  tmp = Cases[ars, x : ({_, _} -> 1)];
  linkpairs = ReplaceAll[tmp, ({x_, y_} -> 1) -> {x, y}];
  nonzerorow = First[#] & /@ Split[Sort[Flatten[linkpairs]]];
  Complement[Range[sparselength], nonzerorow]]

DegreesFromSparseAdjacencyMatrixNew[sparsearray_] := 
 Module[{poslist, mylist, deg}, 
  poslist = 
   GetZeroRowsAndColumnsFromSparseAdjacencyMatrix[sparsearray];
  deg = DegreesFromSparseAdjacencyMatrix[sparsearray]; 
  If[GetZeroRowsAndColumnsFromSparseAdjacencyMatrix[
     sparsearray] == {}, 
   deg, (For[j = 1; mylist[1] = deg, j <= Length[poslist], j++, 
     mylist[j + 1] = Insert[mylist[j], 0, poslist[[j]]]]; mylist[j])]]
